# Supplementary material for: A comprehensive analysis of breast cancer microbiota and host gene expression
Source: PLoS One. 2017 Nov 30;12(11):e0188873. doi: 10.1371/journal.pone.0188873 (PMC5708741; doi:10.1371/journal.pone.0188873)
Supplement: S1 Table — Table documenting the percent of read count evidence retained as a result of filtering out taxonomic units low abundant OTU’s (with less than nine maximum reads across samples) and less prevalent (observed in less than 25% of the sampling population. (TSV) [file pone.0188873.s006.tsv]

# Retention of less prevalent taxonomic units
Barcode	Subtype	Retention	Cluster
TCGA-E9-A1N6	Normal	99.62203865	NCA.1
TCGA-E9-A1ND	Normal	97.65205092	NCA.1
TCGA-E9-A1NG	Normal	98.23644677	NCA.1
TCGA-E9-A1NA	Normal	91.78536065	NCA.1
TCGA-E2-A1L7	Normal	99.45020617	NCA.1
TCGA-E9-A1N5	Normal	99.0510697	NCA.1
TCGA-E9-A1N4	Normal	98.00481855	NCA.1
TCGA-BH-A18L	Normal	97.50844595	NCA.1
TCGA-E2-A1LB	Normal	99.27128292	NCA.1
TCGA-AC-A23H	Normal	97.67882948	NCA.1
TCGA-BH-A0BZ	Normal	99.87026026	NCA.1
TCGA-AC-A2FF	Normal	99.90821976	NCA.1
TCGA-BH-A0AZ	Normal	98.84901828	NCA.1
TCGA-BH-A18J	Normal	99.24097678	NCA.1
TCGA-BH-A0C3	Normal	99.8050054	NCA.1
TCGA-BH-A18M	Normal	95.95421354	NCA.1
TCGA-E2-A15M	Normal	98.86936528	NCA.1
TCGA-BH-A18N	Normal	99.24365049	NCA.1
TCGA-AC-A2FB	Normal	99.97999532	NCA.1
TCGA-BH-A18U	Normal	97.48067564	NCA.1
TCGA-BH-A1EN	Normal	98.09707754	NCA.1
TCGA-BH-A18S	Normal	99.63040035	NCA.1
TCGA-BH-A1F0	Normal	98.08304103	NCA.1
TCGA-BH-A0DG	Normal	98.52654388	NCA.1
TCGA-BH-A1EU	Normal	98.52827266	NCA.1
TCGA-BH-A0DV	Normal	92.66734625	NCA.1
TCGA-E2-A153	Normal	97.66091052	NCA.1
TCGA-BH-A0B7	Normal	99.74045297	NCA.1
TCGA-BH-A0BQ	Normal	95.87226708	NCA.1
TCGA-BH-A18P	Normal	99.17110494	NCA.1
TCGA-E2-A1IG	Normal	99.59815785	NCA.1
TCGA-BH-A1F8	Normal	99.21921922	NCA.1
TCGA-E9-A1N9	Normal	99.18166939	NCA.1
TCGA-BH-A18K	Normal	97.72085518	NCA.1
TCGA-BH-A18Q	Normal	99.6817848	NCA.1
TCGA-BH-A1F2	Normal	99.46352525	NCA.1
TCGA-BH-A0BW	Normal	98.4675733	NCA.1
TCGA-E2-A1LH	Normal	96.08375339	NCA.1
TCGA-BH-A1EW	Normal	99.63908939	NCA.1
TCGA-BH-A0DT	Normal	98.84151553	NCA.1
TCGA-BH-A1EV	Normal	98.99190686	NCA.1
TCGA-BH-A18V	Normal	97.0923162	NCA.1
TCGA-BH-A18R	Normal	98.78989204	NCA.1
TCGA-BH-A0H5	Normal	99.95861611	NCA.1
TCGA-BH-A1FD	Normal	98.68019975	NCA.1
TCGA-BH-A1ET	Normal	98.20206186	NCA.1
TCGA-BH-A0DL	Normal	99.95101879	NCA.1
TCGA-BH-A1FC	Normal	98.57849197	NCA.1
TCGA-A7-A13E	Normal	99.97097671	NCA.1
TCGA-A7-A13F	Normal	99.89633009	NCA.1
TCGA-BH-A1FB	Normal	97.27522854	NCA.1
TCGA-BH-A0AU	Normal	99.86648519	NCA.1
TCGA-GI-A2C9	Normal	98.86748243	NCA.1
TCGA-BH-A0BA	Normal	99.66274504	NCA.1
TCGA-BH-A0BT	Normal	99.78912895	NCA.2
TCGA-BH-A0BS	Normal	99.72089503	NCA.2
TCGA-BH-A0DK	Normal	99.12311266	NCA.2
TCGA-BH-A0BV	Normal	99.6867811	NCA.2
TCGA-BH-A0DQ	Normal	99.26392167	NCA.2
TCGA-BH-A0E1	Normal	99.48798288	NCA.2
TCGA-BH-A0C0	Normal	99.71731776	NCA.2
TCGA-BH-A0H7	Normal	99.20358267	NCA.2
TCGA-A7-A0DC	Normal	99.31981631	NCA.2
TCGA-BH-A0BC	Normal	98.90212973	NCA.2
TCGA-BH-A0AY	Normal	99.27471331	NCA.2
TCGA-BH-A0E0	Normal	99.35398123	NCA.2
TCGA-BH-A0BJ	Normal	98.00043002	NCA.2
TCGA-BH-A0B3	Normal	98.96690262	NCA.2
TCGA-BH-A0DP	Normal	99.63222739	NCA.2
TCGA-BH-A0BM	Normal	98.34938239	NCA.2
TCGA-BH-A0DH	Normal	98.84445932	NCA.2
TCGA-BH-A0HK	Normal	99.72824884	NCA.2
TCGA-A2-A04P	Basal	99.59478342	Tumor.1
TCGA-A2-A04Q	Basal	99.71213976	Tumor.1
TCGA-A2-A04T	Basal	99.64815181	Tumor.1
TCGA-A2-A0CM	Basal	99.81840491	Tumor.1
TCGA-A2-A0D2	Basal	99.79752457	Tumor.1
TCGA-A2-A0EQ	Basal	99.24625911	Tumor.1
TCGA-A2-A0ST	Basal	99.83048922	Tumor.1
TCGA-A2-A0SX	Basal	99.68547554	Tumor.1
TCGA-A2-A0T0	Basal	99.69596098	Tumor.1
TCGA-A2-A0T2	Basal	99.44861459	Tumor.1
TCGA-A7-A0CE	Basal	99.92643851	Tumor.1
TCGA-A8-A07C	Basal	99.15120854	Tumor.1
TCGA-A8-A07O	Basal	99.7897422	Tumor.1
TCGA-A8-A08R	Basal	99.98133084	Tumor.1
TCGA-A8-A09X	Basal	99.99599854	Tumor.1
TCGA-AN-A04D	Basal	99.96766077	Tumor.1
TCGA-AN-A0AL	Basal	99.87701936	Tumor.1
TCGA-AN-A0AT	Basal	99.96839856	Tumor.1
TCGA-AN-A0G0	Basal	99.95112519	Tumor.1
TCGA-AQ-A04J	Basal	99.96605911	Tumor.1
TCGA-AR-A1AQ	Basal	99.88974425	Tumor.1
TCGA-AR-A1AY	Basal	99.94608062	Tumor.1
TCGA-BH-A0B3	Basal	99.56015071	Tumor.1
TCGA-BH-A0B9	Basal	99.67845033	Tumor.1
TCGA-BH-A0E0	Basal	99.83904963	Tumor.1
TCGA-BH-A0RX	Basal	99.82191604	Tumor.1
TCGA-E2-A1AZ	Basal	99.54705586	Tumor.1
TCGA-A2-A04X	HER2	91.96962434	Tumor.1
TCGA-A2-A0D1	HER2	99.45909091	Tumor.1
TCGA-A2-A0EY	HER2	99.49371223	Tumor.1
TCGA-A2-A0SY	HER2	99.59220545	Tumor.1
TCGA-A2-A0T1	HER2	99.92524686	Tumor.1
TCGA-A8-A06R	HER2	99.99854796	Tumor.1
TCGA-A8-A06X	HER2	99.99550651	Tumor.1
TCGA-A8-A075	HER2	99.91677264	Tumor.1
TCGA-A8-A076	HER2	99.87047577	Tumor.1
TCGA-A8-A07I	HER2	99.99539983	Tumor.1
TCGA-A8-A07P	HER2	99.66125103	Tumor.1
TCGA-A8-A08C	HER2	99.84708614	Tumor.1
TCGA-A8-A08G	HER2	99.78771501	Tumor.1
TCGA-A8-A08H	HER2	96.90789474	Tumor.1
TCGA-A8-A08P	HER2	99.99861703	Tumor.1
TCGA-A8-A08T	HER2	98.16141019	Tumor.1
TCGA-A8-A08X	HER2	99.9916852	Tumor.1
TCGA-A8-A090	HER2	99.33292905	Tumor.1
TCGA-A8-A097	HER2	99.98650382	Tumor.1
TCGA-A8-A099	HER2	99.82887855	Tumor.1
TCGA-A8-A09G	HER2	99.1388731	Tumor.1
TCGA-A8-A09N	HER2	99.52938917	Tumor.1
TCGA-A8-A0A7	HER2	99.82836951	Tumor.1
TCGA-A8-A0AB	HER2	99.95646221	Tumor.1
TCGA-AN-A041	HER2	99.97125986	Tumor.1
TCGA-AN-A04C	HER2	99.97902921	Tumor.1
TCGA-AN-A0AJ	HER2	99.83057933	Tumor.1
TCGA-AN-A0AK	HER2	98.54627685	Tumor.1
TCGA-AN-A0FD	HER2	98.31507612	Tumor.1
TCGA-AN-A0FN	HER2	99.62739038	Tumor.1
TCGA-AN-A0FS	HER2	99.85800734	Tumor.1
TCGA-AN-A0FT	HER2	99.38994257	Tumor.1
TCGA-AN-A0FV	HER2	99.94805326	Tumor.1
TCGA-AN-A0FX	HER2	99.92517364	Tumor.1
TCGA-AO-A0JE	HER2	99.57603392	Tumor.1
TCGA-AR-A0TQ	HER2	99.78462349	Tumor.1
TCGA-AR-A0TX	HER2	99.37015183	Tumor.1
TCGA-AR-A1AX	HER2	99.89573256	Tumor.1
TCGA-BH-A0AW	HER2	99.29078014	Tumor.1
TCGA-BH-A0C0	HER2	99.30233605	Tumor.1
TCGA-BH-A0DZ	HER2	99.99146126	Tumor.1
TCGA-BH-A0EE	HER2	99.54817305	Tumor.1
TCGA-BH-A0HY	HER2	98.04587935	Tumor.1
TCGA-A1-A0SE	Luminal	99.7578046	Tumor.1
TCGA-A1-A0SH	Luminal	99.55465927	Tumor.1
TCGA-A1-A0SI	Luminal	98.12497349	Tumor.1
TCGA-A1-A0SJ	Luminal	99.61255179	Tumor.1
TCGA-A2-A04V	Luminal	99.01651376	Tumor.1
TCGA-A2-A04Y	Luminal	98.64796299	Tumor.1
TCGA-A2-A0CQ	Luminal	98.30375619	Tumor.1
TCGA-A2-A0CT	Luminal	99.79972269	Tumor.1
TCGA-A2-A0CU	Luminal	99.7117455	Tumor.1
TCGA-A2-A0CZ	Luminal	99.50295858	Tumor.1
TCGA-A2-A0D4	Luminal	99.81960698	Tumor.1
TCGA-A2-A0EM	Luminal	99.45501337	Tumor.1
TCGA-A2-A0EN	Luminal	98.9577742	Tumor.1
TCGA-A2-A0EO	Luminal	99.71128514	Tumor.1
TCGA-A2-A0ER	Luminal	99.89960319	Tumor.1
TCGA-A2-A0EU	Luminal	99.53482525	Tumor.1
TCGA-A2-A0EV	Luminal	99.18945772	Tumor.1
TCGA-A2-A0EX	Luminal	98.55578969	Tumor.1
TCGA-A2-A0SU	Luminal	99.85370549	Tumor.1
TCGA-A2-A0SV	Luminal	99.29386203	Tumor.1
TCGA-A2-A0SW	Luminal	99.39764796	Tumor.1
TCGA-A2-A0T4	Luminal	99.72644228	Tumor.1
TCGA-A2-A0T5	Luminal	99.48154549	Tumor.1
TCGA-A2-A0T6	Luminal	99.64436297	Tumor.1
TCGA-A2-A0T7	Luminal	98.27282661	Tumor.1
TCGA-A7-A0D9	Luminal	99.71281296	Tumor.1
TCGA-A7-A0DB	Luminal	99.86732432	Tumor.1
TCGA-A7-A13F	Luminal	99.77714104	Tumor.1
TCGA-A8-A06O	Luminal	99.70762015	Tumor.1
TCGA-A8-A06P	Luminal	99.69208617	Tumor.1
TCGA-A8-A06Q	Luminal	99.76887305	Tumor.1
TCGA-A8-A06Y	Luminal	98.87739164	Tumor.1
TCGA-A8-A06Z	Luminal	99.83011131	Tumor.1
TCGA-A8-A079	Luminal	99.43524767	Tumor.1
TCGA-A8-A07F	Luminal	99.99298856	Tumor.1
TCGA-A8-A07G	Luminal	99.98362511	Tumor.1
TCGA-A8-A07J	Luminal	99.9266364	Tumor.1
TCGA-A8-A07L	Luminal	98.61125668	Tumor.1
TCGA-A8-A07S	Luminal	99.98891333	Tumor.1
TCGA-A8-A07W	Luminal	99.37716785	Tumor.1
TCGA-A8-A081	Luminal	99.91065328	Tumor.1
TCGA-A8-A082	Luminal	99.9983986	Tumor.1
TCGA-A8-A086	Luminal	99.88678635	Tumor.1
TCGA-A8-A08I	Luminal	99.57570018	Tumor.1
TCGA-A8-A08J	Luminal	99.81807678	Tumor.1
TCGA-A8-A08L	Luminal	99.90630276	Tumor.1
TCGA-A8-A08O	Luminal	99.96041015	Tumor.1
TCGA-A8-A08Z	Luminal	99.97269384	Tumor.1
TCGA-A8-A092	Luminal	99.85801057	Tumor.1
TCGA-A8-A095	Luminal	99.8522829	Tumor.1
TCGA-A8-A096	Luminal	99.99451039	Tumor.1
TCGA-A8-A09A	Luminal	99.48592411	Tumor.1
TCGA-A8-A09B	Luminal	99.94832251	Tumor.1
TCGA-A8-A09D	Luminal	99.83199658	Tumor.1
TCGA-A8-A09M	Luminal	99.98545075	Tumor.1
TCGA-A8-A09Q	Luminal	99.85238862	Tumor.1
TCGA-A8-A09R	Luminal	99.92486159	Tumor.1
TCGA-A8-A09T	Luminal	99.99856804	Tumor.1
TCGA-A8-A09V	Luminal	99.95107632	Tumor.1
TCGA-A8-A0A1	Luminal	99.17071349	Tumor.1
TCGA-A8-A0A2	Luminal	99.95842708	Tumor.1
TCGA-A8-A0A4	Luminal	99.65288189	Tumor.1
TCGA-A8-A0A6	Luminal	99.93533303	Tumor.1
TCGA-A8-A0A9	Luminal	99.82447711	Tumor.1
TCGA-A8-A0AD	Luminal	99.94009802	Tumor.1
TCGA-AN-A03Y	Luminal	99.63058007	Tumor.1
TCGA-AN-A046	Luminal	99.94625776	Tumor.1
TCGA-AN-A049	Luminal	99.43552234	Tumor.1
TCGA-AN-A04A	Luminal	99.97260593	Tumor.1
TCGA-AN-A0AM	Luminal	99.98055955	Tumor.1
TCGA-AN-A0AS	Luminal	99.74570684	Tumor.1
TCGA-AN-A0FF	Luminal	99.4969172	Tumor.1
TCGA-AN-A0FW	Luminal	99.78144333	Tumor.1
TCGA-AN-A0FY	Luminal	99.91971785	Tumor.1
TCGA-AO-A03L	Luminal	99.87767009	Tumor.1
TCGA-AO-A03O	Luminal	99.99904928	Tumor.1
TCGA-AO-A03P	Luminal	99.83733877	Tumor.1
TCGA-AO-A03T	Luminal	99.82608188	Tumor.1
TCGA-AO-A0JA	Luminal	99.88837408	Tumor.1
TCGA-AO-A0JD	Luminal	99.40737419	Tumor.1
TCGA-AO-A0JF	Luminal	99.55829835	Tumor.1
TCGA-AO-A0JG	Luminal	99.84297598	Tumor.1
TCGA-AO-A0JI	Luminal	99.66239219	Tumor.1
TCGA-AO-A0JJ	Luminal	99.81020775	Tumor.1
TCGA-AO-A126	Luminal	99.95439089	Tumor.1
TCGA-AR-A0TT	Luminal	99.78260194	Tumor.1
TCGA-AR-A0TW	Luminal	99.65263861	Tumor.1
TCGA-AR-A0TZ	Luminal	99.57264957	Tumor.1
TCGA-AR-A1AO	Luminal	99.95952796	Tumor.1
TCGA-BH-A0AU	Luminal	99.6164281	Tumor.1
TCGA-BH-A0AY	Luminal	99.90827272	Tumor.1
TCGA-BH-A0B1	Luminal	99.00729021	Tumor.1
TCGA-BH-A0B8	Luminal	99.79707567	Tumor.1
TCGA-BH-A0BA	Luminal	99.89359734	Tumor.1
TCGA-BH-A0BC	Luminal	99.84005151	Tumor.1
TCGA-BH-A0BD	Luminal	99.95145995	Tumor.1
TCGA-BH-A0BJ	Luminal	99.76560071	Tumor.1
TCGA-BH-A0BM	Luminal	99.96277301	Tumor.1
TCGA-BH-A0BV	Luminal	99.83012048	Tumor.1
TCGA-BH-A0BZ	Luminal	99.92828158	Tumor.1
TCGA-BH-A0C3	Luminal	99.86895214	Tumor.1
TCGA-BH-A0DH	Luminal	99.77707174	Tumor.1
TCGA-BH-A0DK	Luminal	99.79605372	Tumor.1
TCGA-BH-A0DP	Luminal	99.84371615	Tumor.1
TCGA-BH-A0DQ	Luminal	99.77241259	Tumor.1
TCGA-BH-A0DS	Luminal	99.84028834	Tumor.1
TCGA-BH-A0E1	Luminal	99.91290042	Tumor.1
TCGA-BH-A0E2	Luminal	98.74187239	Tumor.1
TCGA-BH-A0E7	Luminal	99.45621151	Tumor.1
TCGA-BH-A0EB	Luminal	99.80925231	Tumor.1
TCGA-BH-A0GY	Luminal	99.0942946	Tumor.1
TCGA-BH-A0GZ	Luminal	99.37271161	Tumor.1
TCGA-BH-A0H0	Luminal	99.87387387	Tumor.1
TCGA-BH-A0H6	Luminal	99.93837242	Tumor.1
TCGA-BH-A0H9	Luminal	99.90851293	Tumor.1
TCGA-BH-A0HB	Luminal	99.2113611	Tumor.1
TCGA-BH-A0HF	Luminal	99.72824203	Tumor.1
TCGA-BH-A0HI	Luminal	99.2069475	Tumor.1
TCGA-BH-A0HK	Luminal	99.74350312	Tumor.1
TCGA-BH-A0HO	Luminal	99.77133961	Tumor.1
TCGA-BH-A0HP	Luminal	98.65475766	Tumor.1
TCGA-BH-A0HQ	Luminal	99.94039065	Tumor.1
TCGA-BH-A0HU	Luminal	99.58205391	Tumor.1
TCGA-BH-A0HX	Luminal	99.30888418	Tumor.1
TCGA-E2-A15J	Luminal	99.93328684	Tumor.1
TCGA-E2-A15K	Luminal	99.92339005	Tumor.1
TCGA-E2-A1BD	Luminal	99.72259889	Tumor.1
TCGA-A2-A0YE	Basal	99.85320677	Tumor.2
TCGA-A2-A0YM	Basal	99.5367893	Tumor.2
TCGA-A2-A1G6	Basal	96.36986301	Tumor.2
TCGA-A2-A3XS	Basal	95.85713115	Tumor.2
TCGA-A2-A3XT	Basal	99.86486486	Tumor.2
TCGA-A2-A3XX	Basal	99.34088437	Tumor.2
TCGA-A2-A3XY	Basal	99.51577758	Tumor.2
TCGA-A7-A0DA	Basal	99.87695682	Tumor.2
TCGA-A7-A26G	Basal	98.70560903	Tumor.2
TCGA-AN-A0XU	Basal	97.62709405	Tumor.2
TCGA-AO-A03U	Basal	99.88157984	Tumor.2
TCGA-AO-A0J2	Basal	99.26974748	Tumor.2
TCGA-AO-A0J4	Basal	99.77063648	Tumor.2
TCGA-AO-A0J6	Basal	99.39759036	Tumor.2
TCGA-AO-A124	Basal	99.88008065	Tumor.2
TCGA-AO-A128	Basal	99.9622195	Tumor.2
TCGA-AO-A129	Basal	99.91467448	Tumor.2
TCGA-AO-A12F	Basal	99.93246492	Tumor.2
TCGA-AR-A0TS	Basal	99.69660073	Tumor.2
TCGA-AR-A0TU	Basal	99.00070979	Tumor.2
TCGA-AR-A0U1	Basal	99.95088145	Tumor.2
TCGA-AR-A0U4	Basal	99.96576472	Tumor.2
TCGA-AR-A1AI	Basal	99.9543209	Tumor.2
TCGA-AR-A256	Basal	99.29071565	Tumor.2
TCGA-AR-A2LH	Basal	99.758962	Tumor.2
TCGA-BH-A0AV	Basal	97.51478104	Tumor.2
TCGA-BH-A0BG	Basal	99.9785364	Tumor.2
TCGA-BH-A0BL	Basal	99.90171328	Tumor.2
TCGA-BH-A0BW	Basal	99.90241085	Tumor.2
TCGA-BH-A0E6	Basal	99.57342296	Tumor.2
TCGA-BH-A0WA	Basal	99.71742418	Tumor.2
TCGA-BH-A18G	Basal	95.68048423	Tumor.2
TCGA-BH-A18Q	Basal	98.36261981	Tumor.2
TCGA-BH-A18T	Basal	99.6825853	Tumor.2
TCGA-BH-A18V	Basal	99.28665117	Tumor.2
TCGA-BH-A1EW	Basal	99.54329722	Tumor.2
TCGA-BH-A1FC	Basal	99.49641447	Tumor.2
TCGA-BH-A42U	Basal	99.5146265	Tumor.2
TCGA-C8-A12V	Basal	96.22100172	Tumor.2
TCGA-C8-A131	Basal	99.93980574	Tumor.2
TCGA-C8-A26X	Basal	99.98707477	Tumor.2
TCGA-C8-A26Y	Basal	99.973889	Tumor.2
TCGA-C8-A27B	Basal	99.42309482	Tumor.2
TCGA-C8-A3M7	Basal	98.01334322	Tumor.2
TCGA-D8-A13Z	Basal	99.27529478	Tumor.2
TCGA-D8-A142	Basal	99.42626689	Tumor.2
TCGA-D8-A143	Basal	92.88916786	Tumor.2
TCGA-D8-A147	Basal	99.71729337	Tumor.2
TCGA-D8-A1JF	Basal	99.18943143	Tumor.2
TCGA-D8-A1JG	Basal	99.78301782	Tumor.2
TCGA-D8-A1JL	Basal	97.42556115	Tumor.2
TCGA-D8-A1XK	Basal	99.07304786	Tumor.2
TCGA-D8-A1XQ	Basal	98.58724389	Tumor.2
TCGA-D8-A27F	Basal	99.9795288	Tumor.2
TCGA-D8-A27H	Basal	99.91929071	Tumor.2
TCGA-D8-A27M	Basal	99.95780801	Tumor.2
TCGA-E2-A14N	Basal	99.40417595	Tumor.2
TCGA-E2-A14R	Basal	99.93747968	Tumor.2
TCGA-E2-A14X	Basal	88.99152133	Tumor.2
TCGA-E2-A150	Basal	98.23559938	Tumor.2
TCGA-E2-A159	Basal	99.87446296	Tumor.2
TCGA-E2-A1B6	Basal	96.22952279	Tumor.2
TCGA-E2-A1L7	Basal	99.7039516	Tumor.2
TCGA-E2-A1LH	Basal	98.0571161	Tumor.2
TCGA-E2-A1LI	Basal	98.01598236	Tumor.2
TCGA-E2-A1LL	Basal	99.38091263	Tumor.2
TCGA-E2-A1LS	Basal	98.49695248	Tumor.2
TCGA-EW-A1OV	Basal	99.53204212	Tumor.2
TCGA-EW-A1OW	Basal	99.45571792	Tumor.2
TCGA-EW-A1P4	Basal	99.70748278	Tumor.2
TCGA-EW-A1P7	Basal	98.36405752	Tumor.2
TCGA-EW-A1P8	Basal	99.55138868	Tumor.2
TCGA-EW-A1PB	Basal	98.88319711	Tumor.2
TCGA-EW-A1PH	Basal	98.46130174	Tumor.2
TCGA-EW-A3U0	Basal	99.36041608	Tumor.2
TCGA-GI-A2C9	Basal	99.14956012	Tumor.2
TCGA-GM-A2DB	Basal	99.5993463	Tumor.2
TCGA-GM-A2DF	Basal	98.0857871	Tumor.2
TCGA-GM-A2DH	Basal	98.98716006	Tumor.2
TCGA-GM-A2DI	Basal	99.87531172	Tumor.2
TCGA-GM-A3XL	Basal	99.60459218	Tumor.2
TCGA-LL-A441	Basal	99.84526893	Tumor.2
TCGA-A1-A0SN	HER2	98.77005575	Tumor.2
TCGA-A2-A04W	HER2	97.89461163	Tumor.2
TCGA-A2-A0CX	HER2	97.42114001	Tumor.2
TCGA-A2-A0YG	HER2	99.51851503	Tumor.2
TCGA-A2-A1G1	HER2	99.48615224	Tumor.2
TCGA-A2-A25E	HER2	98.83995096	Tumor.2
TCGA-A2-A3XZ	HER2	99.80905482	Tumor.2
TCGA-AC-A23C	HER2	99.41964286	Tumor.2
TCGA-AC-A23G	HER2	99.51409135	Tumor.2
TCGA-AC-A23H	HER2	99.05706164	Tumor.2
TCGA-AC-A2FB	HER2	99.97169019	Tumor.2
TCGA-AC-A3TN	HER2	99.96071736	Tumor.2
TCGA-AC-A3YI	HER2	99.18269835	Tumor.2
TCGA-AN-A0FZ	HER2	99.75137174	Tumor.2
TCGA-AN-A0XP	HER2	99.88011557	Tumor.2
TCGA-AO-A12D	HER2	99.56102512	Tumor.2
TCGA-AQ-A04H	HER2	99.92556406	Tumor.2
TCGA-AQ-A04L	HER2	96.50385986	Tumor.2
TCGA-AQ-A1H2	HER2	99.31184162	Tumor.2
TCGA-AR-A24U	HER2	99.60629921	Tumor.2
TCGA-AR-A250	HER2	99.38954323	Tumor.2
TCGA-AR-A254	HER2	98.80302907	Tumor.2
TCGA-AR-A255	HER2	99.47263768	Tumor.2
TCGA-BH-A0B7	HER2	99.91269293	Tumor.2
TCGA-BH-A0BQ	HER2	97.50138373	Tumor.2
TCGA-BH-A0C7	HER2	99.97278696	Tumor.2
TCGA-BH-A18I	HER2	99.07139378	Tumor.2
TCGA-BH-A18M	HER2	98.35053878	Tumor.2
TCGA-BH-A18P	HER2	97.2354091	Tumor.2
TCGA-BH-A18R	HER2	98.89115461	Tumor.2
TCGA-BH-A18U	HER2	98.20608182	Tumor.2
TCGA-BH-A1EV	HER2	89.15585965	Tumor.2
TCGA-BH-A1F2	HER2	97.91885835	Tumor.2
TCGA-BH-A1F8	HER2	97.26697638	Tumor.2
TCGA-BH-A202	HER2	98.41558253	Tumor.2
TCGA-BH-A42T	HER2	99.72743266	Tumor.2
TCGA-C8-A12L	HER2	96.69114048	Tumor.2
TCGA-C8-A12P	HER2	99.67747376	Tumor.2
TCGA-C8-A12Q	HER2	99.94526483	Tumor.2
TCGA-C8-A12T	HER2	99.91217316	Tumor.2
TCGA-C8-A12Z	HER2	99.54755763	Tumor.2
TCGA-C8-A130	HER2	99.45758188	Tumor.2
TCGA-C8-A134	HER2	98.81504379	Tumor.2
TCGA-C8-A135	HER2	96.40631491	Tumor.2
TCGA-C8-A137	HER2	99.8499079	Tumor.2
TCGA-C8-A138	HER2	99.4747814	Tumor.2
TCGA-C8-A1HE	HER2	99.40762305	Tumor.2
TCGA-C8-A1HF	HER2	99.44159035	Tumor.2
TCGA-C8-A1HK	HER2	99.14313535	Tumor.2
TCGA-C8-A1HN	HER2	99.16501679	Tumor.2
TCGA-C8-A26W	HER2	99.98686341	Tumor.2
TCGA-C8-A278	HER2	99.20585681	Tumor.2
TCGA-C8-A3M8	HER2	99.17228104	Tumor.2
TCGA-D8-A140	HER2	99.97502961	Tumor.2
TCGA-D8-A1J9	HER2	99.50888992	Tumor.2
TCGA-D8-A1JA	HER2	99.33489512	Tumor.2
TCGA-D8-A1JB	HER2	98.43810012	Tumor.2
TCGA-D8-A1X5	HER2	99.29352977	Tumor.2
TCGA-D8-A1XA	HER2	99.63432996	Tumor.2
TCGA-D8-A1XJ	HER2	99.07437746	Tumor.2
TCGA-D8-A1XT	HER2	99.06690305	Tumor.2
TCGA-D8-A1XY	HER2	98.63976423	Tumor.2
TCGA-D8-A27N	HER2	99.96090481	Tumor.2
TCGA-D8-A27W	HER2	99.88505869	Tumor.2
TCGA-E2-A105	HER2	99.95082268	Tumor.2
TCGA-E2-A14P	HER2	95.11630896	Tumor.2
TCGA-E2-A14V	HER2	99.75731403	Tumor.2
TCGA-E2-A152	HER2	88.07739237	Tumor.2
TCGA-E2-A15E	HER2	98.44872163	Tumor.2
TCGA-E2-A15H	HER2	92.66164899	Tumor.2
TCGA-E2-A1B0	HER2	99.92341817	Tumor.2
TCGA-E2-A1B1	HER2	99.64332488	Tumor.2
TCGA-E2-A1IH	HER2	95.38828579	Tumor.2
TCGA-E2-A1LB	HER2	99.41021898	Tumor.2
TCGA-E2-A1LE	HER2	99.92574717	Tumor.2
TCGA-E2-A3DX	HER2	99.00687972	Tumor.2
TCGA-E9-A1N4	HER2	98.90180879	Tumor.2
TCGA-E9-A1N5	HER2	99.43456237	Tumor.2
TCGA-E9-A1N6	HER2	99.66817689	Tumor.2
TCGA-E9-A1N9	HER2	98.45207012	Tumor.2
TCGA-E9-A1NA	HER2	99.71440428	Tumor.2
TCGA-E9-A1ND	HER2	99.28155145	Tumor.2
TCGA-E9-A22D	HER2	98.50325859	Tumor.2
TCGA-E9-A22E	HER2	97.63273125	Tumor.2
TCGA-E9-A22H	HER2	98.3008757	Tumor.2
TCGA-E9-A295	HER2	99.98381887	Tumor.2
TCGA-EW-A1IW	HER2	99.5219262	Tumor.2
TCGA-EW-A1J3	HER2	98.45004819	Tumor.2
TCGA-EW-A1OZ	HER2	99.76076555	Tumor.2
TCGA-EW-A2FR	HER2	99.60231214	Tumor.2
TCGA-GM-A2DA	HER2	97.81857451	Tumor.2
TCGA-JL-A3YW	HER2	99.791078	Tumor.2
TCGA-JL-A3YX	HER2	99.68883703	Tumor.2
TCGA-A1-A0SD	Luminal	99.66613056	Tumor.2
TCGA-A1-A0SF	Luminal	98.58598664	Tumor.2
TCGA-A1-A0SG	Luminal	99.79712477	Tumor.2
TCGA-A1-A0SQ	Luminal	98.96794825	Tumor.2
TCGA-A2-A04N	Luminal	99.90817515	Tumor.2
TCGA-A2-A04R	Luminal	98.83646898	Tumor.2
TCGA-A2-A0CK	Luminal	99.94246636	Tumor.2
TCGA-A2-A0CL	Luminal	99.95822635	Tumor.2
TCGA-A2-A0CO	Luminal	98.5120819	Tumor.2
TCGA-A2-A0CP	Luminal	99.64432197	Tumor.2
TCGA-A2-A0CS	Luminal	97.75929489	Tumor.2
TCGA-A2-A0CV	Luminal	96.13924531	Tumor.2
TCGA-A2-A0CW	Luminal	94.55018486	Tumor.2
TCGA-A2-A0D3	Luminal	99.87233907	Tumor.2
TCGA-A2-A0EP	Luminal	99.56605593	Tumor.2
TCGA-A2-A0ES	Luminal	99.60887256	Tumor.2
TCGA-A2-A0EW	Luminal	99.75835067	Tumor.2
TCGA-A2-A0T3	Luminal	99.63167417	Tumor.2
TCGA-A2-A0YC	Luminal	99.96619898	Tumor.2
TCGA-A2-A0YD	Luminal	99.90064462	Tumor.2
TCGA-A2-A0YF	Luminal	96.93462122	Tumor.2
TCGA-A2-A0YH	Luminal	99.81880383	Tumor.2
TCGA-A2-A0YI	Luminal	99.94000686	Tumor.2
TCGA-A2-A0YK	Luminal	93.6271467	Tumor.2
TCGA-A2-A0YL	Luminal	99.977343	Tumor.2
TCGA-A2-A1FV	Luminal	99.52718676	Tumor.2
TCGA-A2-A1FW	Luminal	99.75541038	Tumor.2
TCGA-A2-A1FX	Luminal	99.06225285	Tumor.2
TCGA-A2-A1FZ	Luminal	99.28887484	Tumor.2
TCGA-A2-A1G0	Luminal	99.48484035	Tumor.2
TCGA-A2-A259	Luminal	99.98963749	Tumor.2
TCGA-A2-A25B	Luminal	99.4969608	Tumor.2
TCGA-A2-A25C	Luminal	99.23890481	Tumor.2
TCGA-A2-A25D	Luminal	99.97643177	Tumor.2
TCGA-A2-A25F	Luminal	98.81744272	Tumor.2
TCGA-A2-A3KC	Luminal	98.62651602	Tumor.2
TCGA-A2-A3KD	Luminal	99.38984169	Tumor.2
TCGA-A2-A3XW	Luminal	99.63699762	Tumor.2
TCGA-A7-A0CG	Luminal	95.2885358	Tumor.2
TCGA-A7-A0CJ	Luminal	97.59423395	Tumor.2
TCGA-A7-A13H	Luminal	99.95047109	Tumor.2
TCGA-A7-A26J	Luminal	99.5269631	Tumor.2
TCGA-A7-A3IY	Luminal	99.78025159	Tumor.2
TCGA-A7-A3IZ	Luminal	99.29435484	Tumor.2
TCGA-A7-A3J0	Luminal	99.94112842	Tumor.2
TCGA-A7-A3RF	Luminal	99.97523586	Tumor.2
TCGA-A7-A425	Luminal	99.89256782	Tumor.2
TCGA-A8-A09W	Luminal	96.79886182	Tumor.2
TCGA-AC-A2B8	Luminal	99.83871232	Tumor.2
TCGA-AC-A2BM	Luminal	98.99153611	Tumor.2
TCGA-AC-A2FF	Luminal	99.91790463	Tumor.2
TCGA-AC-A2FG	Luminal	99.97486413	Tumor.2
TCGA-AC-A2FK	Luminal	98.46849109	Tumor.2
TCGA-AC-A2FO	Luminal	98.55874553	Tumor.2
TCGA-AC-A2QI	Luminal	99.98282934	Tumor.2
TCGA-AC-A3BB	Luminal	97.58130413	Tumor.2
TCGA-AC-A3HN	Luminal	98.91384285	Tumor.2
TCGA-AC-A3OD	Luminal	99.3676753	Tumor.2
TCGA-AC-A3QP	Luminal	99.68333799	Tumor.2
TCGA-AN-A0XL	Luminal	99.98010085	Tumor.2
TCGA-AN-A0XN	Luminal	95.6157763	Tumor.2
TCGA-AN-A0XO	Luminal	99.9290595	Tumor.2
TCGA-AN-A0XR	Luminal	99.65472875	Tumor.2
TCGA-AN-A0XS	Luminal	88.00960225	Tumor.2
TCGA-AN-A0XT	Luminal	98.87851264	Tumor.2
TCGA-AN-A0XV	Luminal	94.01269702	Tumor.2
TCGA-AN-A0XW	Luminal	96.58184995	Tumor.2
TCGA-AO-A03M	Luminal	99.96525498	Tumor.2
TCGA-AO-A03R	Luminal	98.93570041	Tumor.2
TCGA-AO-A03V	Luminal	99.80441059	Tumor.2
TCGA-AO-A0J7	Luminal	99.82688666	Tumor.2
TCGA-AO-A0J8	Luminal	98.8455507	Tumor.2
TCGA-AO-A0J9	Luminal	97.32248521	Tumor.2
TCGA-AO-A12A	Luminal	99.47262869	Tumor.2
TCGA-AO-A12C	Luminal	99.99695289	Tumor.2
TCGA-AO-A12E	Luminal	99.98622726	Tumor.2
TCGA-AO-A12G	Luminal	99.80009816	Tumor.2
TCGA-AO-A12H	Luminal	99.91934548	Tumor.2
TCGA-AO-A1KO	Luminal	99.55204616	Tumor.2
TCGA-AO-A1KP	Luminal	98.78334113	Tumor.2
TCGA-AO-A1KS	Luminal	98.3224267	Tumor.2
TCGA-AQ-A1H3	Luminal	98.95996967	Tumor.2
TCGA-AR-A0TY	Luminal	99.82528961	Tumor.2
TCGA-AR-A0U2	Luminal	97.07437434	Tumor.2
TCGA-AR-A0U3	Luminal	95.05215675	Tumor.2
TCGA-AR-A1AJ	Luminal	99.91297302	Tumor.2
TCGA-AR-A1AK	Luminal	99.83476021	Tumor.2
TCGA-AR-A1AL	Luminal	98.37314662	Tumor.2
TCGA-AR-A1AM	Luminal	98.954346	Tumor.2
TCGA-AR-A1AN	Luminal	98.87743989	Tumor.2
TCGA-AR-A1AP	Luminal	99.98516185	Tumor.2
TCGA-AR-A1AS	Luminal	99.98335323	Tumor.2
TCGA-AR-A1AU	Luminal	99.93547888	Tumor.2
TCGA-AR-A1AW	Luminal	99.35172622	Tumor.2
TCGA-AR-A24H	Luminal	99.1492077	Tumor.2
TCGA-AR-A24K	Luminal	99.38984811	Tumor.2
TCGA-AR-A24L	Luminal	99.28712128	Tumor.2
TCGA-AR-A24M	Luminal	98.80175457	Tumor.2
TCGA-AR-A24N	Luminal	99.43572562	Tumor.2
TCGA-AR-A24O	Luminal	99.47924098	Tumor.2
TCGA-AR-A24P	Luminal	99.67516907	Tumor.2
TCGA-AR-A24Q	Luminal	99.2276908	Tumor.2
TCGA-AR-A24R	Luminal	99.49433657	Tumor.2
TCGA-AR-A24S	Luminal	99.47460595	Tumor.2
TCGA-AR-A24T	Luminal	98.68780755	Tumor.2
TCGA-AR-A24V	Luminal	99.48178392	Tumor.2
TCGA-AR-A24W	Luminal	99.0234226	Tumor.2
TCGA-AR-A24X	Luminal	99.65906419	Tumor.2
TCGA-AR-A24Z	Luminal	99.48273632	Tumor.2
TCGA-AR-A252	Luminal	99.57376371	Tumor.2
TCGA-AR-A2LK	Luminal	98.64649682	Tumor.2
TCGA-AR-A2LM	Luminal	98.59319071	Tumor.2
TCGA-AR-A2LN	Luminal	99.73387268	Tumor.2
TCGA-AR-A2LO	Luminal	99.80811053	Tumor.2
TCGA-AR-A2LQ	Luminal	99.25103088	Tumor.2
TCGA-B6-A1KI	Luminal	99.29334171	Tumor.2
TCGA-BH-A0AZ	Luminal	99.96515577	Tumor.2
TCGA-BH-A0B0	Luminal	95.25712414	Tumor.2
TCGA-BH-A0B5	Luminal	99.04772133	Tumor.2
TCGA-BH-A0BF	Luminal	99.84012007	Tumor.2
TCGA-BH-A0BO	Luminal	98.89347386	Tumor.2
TCGA-BH-A0BP	Luminal	98.30949285	Tumor.2
TCGA-BH-A0BR	Luminal	86.87395749	Tumor.2
TCGA-BH-A0BS	Luminal	97.59546023	Tumor.2
TCGA-BH-A0BT	Luminal	97.26745572	Tumor.2
TCGA-BH-A0C1	Luminal	99.68417991	Tumor.2
TCGA-BH-A0DE	Luminal	99.65784188	Tumor.2
TCGA-BH-A0DG	Luminal	99.94914409	Tumor.2
TCGA-BH-A0DI	Luminal	99.90303169	Tumor.2
TCGA-BH-A0DT	Luminal	98.76393334	Tumor.2
TCGA-BH-A0DV	Luminal	99.93672976	Tumor.2
TCGA-BH-A0DX	Luminal	96.82819885	Tumor.2
TCGA-BH-A0E9	Luminal	96.74778596	Tumor.2
TCGA-BH-A0EI	Luminal	99.83820459	Tumor.2
TCGA-BH-A0H3	Luminal	95.76451047	Tumor.2
TCGA-BH-A0H5	Luminal	99.97087837	Tumor.2
TCGA-BH-A0H7	Luminal	99.39844196	Tumor.2
TCGA-BH-A0HA	Luminal	89.94361014	Tumor.2
TCGA-BH-A0W3	Luminal	99.71797997	Tumor.2
TCGA-BH-A0W4	Luminal	98.36640609	Tumor.2
TCGA-BH-A0W7	Luminal	97.82242794	Tumor.2
TCGA-BH-A18F	Luminal	99.58740499	Tumor.2
TCGA-BH-A18J	Luminal	98.92781719	Tumor.2
TCGA-BH-A18K	Luminal	99.61022477	Tumor.2
TCGA-BH-A18L	Luminal	99.23948524	Tumor.2
TCGA-BH-A18N	Luminal	98.67256637	Tumor.2
TCGA-BH-A18S	Luminal	99.22868538	Tumor.2
TCGA-BH-A1EO	Luminal	99.04816295	Tumor.2
TCGA-BH-A1ES	Luminal	98.05183357	Tumor.2
TCGA-BH-A1ET	Luminal	99.34428884	Tumor.2
TCGA-BH-A1EU	Luminal	99.50222411	Tumor.2
TCGA-BH-A1EX	Luminal	99.8152479	Tumor.2
TCGA-BH-A1EY	Luminal	99.1388309	Tumor.2
TCGA-BH-A1F0	Luminal	99.09463077	Tumor.2
TCGA-BH-A1FB	Luminal	95.42609775	Tumor.2
TCGA-BH-A1FD	Luminal	99.18611545	Tumor.2
TCGA-BH-A1FG	Luminal	93.46215946	Tumor.2
TCGA-BH-A201	Luminal	91.96883428	Tumor.2
TCGA-BH-A28O	Luminal	99.07764038	Tumor.2
TCGA-BH-A28Q	Luminal	99.9633354	Tumor.2
TCGA-BH-A2L8	Luminal	99.68519759	Tumor.2
TCGA-BH-A42V	Luminal	99.19463759	Tumor.2
TCGA-C8-A12N	Luminal	99.60988296	Tumor.2
TCGA-C8-A12O	Luminal	99.69038986	Tumor.2
TCGA-C8-A12W	Luminal	97.08163736	Tumor.2
TCGA-C8-A1HM	Luminal	99.47252747	Tumor.2
TCGA-C8-A1HO	Luminal	98.89139542	Tumor.2
TCGA-C8-A26V	Luminal	99.92253718	Tumor.2
TCGA-C8-A26Z	Luminal	99.94556683	Tumor.2
TCGA-C8-A273	Luminal	99.95526316	Tumor.2
TCGA-C8-A274	Luminal	99.94093846	Tumor.2
TCGA-C8-A27A	Luminal	98.42027503	Tumor.2
TCGA-D8-A141	Luminal	98.68488037	Tumor.2
TCGA-D8-A145	Luminal	96.83726279	Tumor.2
TCGA-D8-A1J8	Luminal	97.02380952	Tumor.2
TCGA-D8-A1JC	Luminal	99.22926073	Tumor.2
TCGA-D8-A1JD	Luminal	99.68738422	Tumor.2
TCGA-D8-A1JH	Luminal	99.33725858	Tumor.2
TCGA-D8-A1JJ	Luminal	98.58471892	Tumor.2
TCGA-D8-A1JK	Luminal	99.23680305	Tumor.2
TCGA-D8-A1JN	Luminal	99.32145886	Tumor.2
TCGA-D8-A1JP	Luminal	99.46939366	Tumor.2
TCGA-D8-A1JT	Luminal	98.66160301	Tumor.2
TCGA-D8-A1JU	Luminal	99.76555285	Tumor.2
TCGA-D8-A1X6	Luminal	99.00279218	Tumor.2
TCGA-D8-A1X7	Luminal	97.36509275	Tumor.2
TCGA-D8-A1X8	Luminal	98.26918109	Tumor.2
TCGA-D8-A1X9	Luminal	99.35997992	Tumor.2
TCGA-D8-A1XB	Luminal	99.33373713	Tumor.2
TCGA-D8-A1XD	Luminal	98.43604831	Tumor.2
TCGA-D8-A1XG	Luminal	91.49311825	Tumor.2
TCGA-D8-A1XL	Luminal	98.00341661	Tumor.2
TCGA-D8-A1XM	Luminal	99.42375612	Tumor.2
TCGA-D8-A1XO	Luminal	96.48731826	Tumor.2
TCGA-D8-A1XR	Luminal	98.63374152	Tumor.2
TCGA-D8-A1XU	Luminal	99.109375	Tumor.2
TCGA-D8-A1XV	Luminal	97.62696829	Tumor.2
TCGA-D8-A1XZ	Luminal	96.21273989	Tumor.2
TCGA-D8-A1Y0	Luminal	99.23545236	Tumor.2
TCGA-D8-A1Y1	Luminal	98.97626031	Tumor.2
TCGA-D8-A1Y2	Luminal	98.72102938	Tumor.2
TCGA-D8-A27E	Luminal	99.94821711	Tumor.2
TCGA-D8-A27G	Luminal	99.96490348	Tumor.2
TCGA-D8-A27I	Luminal	99.97522687	Tumor.2
TCGA-D8-A27K	Luminal	99.98383923	Tumor.2
TCGA-D8-A27L	Luminal	99.95898277	Tumor.2
TCGA-D8-A27P	Luminal	99.94954993	Tumor.2
TCGA-D8-A27R	Luminal	99.94793682	Tumor.2
TCGA-D8-A27T	Luminal	99.94185145	Tumor.2
TCGA-D8-A27V	Luminal	99.97630415	Tumor.2
TCGA-D8-A3Z5	Luminal	99.71665655	Tumor.2
TCGA-D8-A3Z6	Luminal	99.84759218	Tumor.2
TCGA-E2-A106	Luminal	99.86778083	Tumor.2
TCGA-E2-A107	Luminal	99.98162206	Tumor.2
TCGA-E2-A108	Luminal	99.96067805	Tumor.2
TCGA-E2-A109	Luminal	99.93072943	Tumor.2
TCGA-E2-A10A	Luminal	99.79862299	Tumor.2
TCGA-E2-A10B	Luminal	99.87377556	Tumor.2
TCGA-E2-A10C	Luminal	99.98702165	Tumor.2
TCGA-E2-A10E	Luminal	99.97075794	Tumor.2
TCGA-E2-A10F	Luminal	99.91145609	Tumor.2
TCGA-E2-A14O	Luminal	98.49081272	Tumor.2
TCGA-E2-A14Q	Luminal	97.88053305	Tumor.2
TCGA-E2-A14S	Luminal	99.19877909	Tumor.2
TCGA-E2-A14T	Luminal	97.74654172	Tumor.2
TCGA-E2-A14U	Luminal	99.96275839	Tumor.2
TCGA-E2-A14Z	Luminal	97.15932483	Tumor.2
TCGA-E2-A153	Luminal	97.32770745	Tumor.2
TCGA-E2-A154	Luminal	98.58116232	Tumor.2
TCGA-E2-A155	Luminal	99.6849685	Tumor.2
TCGA-E2-A15A	Luminal	99.37405533	Tumor.2
TCGA-E2-A15C	Luminal	98.66069181	Tumor.2
TCGA-E2-A15D	Luminal	99.53739273	Tumor.2
TCGA-E2-A15F	Luminal	99.43728936	Tumor.2
TCGA-E2-A15G	Luminal	94.70354751	Tumor.2
TCGA-E2-A15I	Luminal	99.32021104	Tumor.2
TCGA-E2-A15L	Luminal	99.17352309	Tumor.2
TCGA-E2-A15M	Luminal	97.64307572	Tumor.2
TCGA-E2-A15P	Luminal	97.90315415	Tumor.2
TCGA-E2-A15R	Luminal	99.19147944	Tumor.2
TCGA-E2-A15T	Luminal	96.9562196	Tumor.2
TCGA-E2-A1B4	Luminal	99.97475622	Tumor.2
TCGA-E2-A1B5	Luminal	83.0725327	Tumor.2
TCGA-E2-A1IE	Luminal	99.50481431	Tumor.2
TCGA-E2-A1IF	Luminal	97.80608634	Tumor.2
TCGA-E2-A1IG	Luminal	99.06274821	Tumor.2
TCGA-E2-A1IJ	Luminal	99.21104536	Tumor.2
TCGA-E2-A1IK	Luminal	99.44724321	Tumor.2
TCGA-E2-A1IL	Luminal	98.9312333	Tumor.2
TCGA-E2-A1IN	Luminal	98.70909566	Tumor.2
TCGA-E2-A1IO	Luminal	99.00317173	Tumor.2
TCGA-E2-A1IP	Luminal	99.17314371	Tumor.2
TCGA-E2-A1IU	Luminal	99.50149551	Tumor.2
TCGA-E2-A1L6	Luminal	99.56898241	Tumor.2
TCGA-E2-A1L9	Luminal	99.58758635	Tumor.2
TCGA-E2-A1LA	Luminal	99.16379854	Tumor.2
TCGA-E2-A2P6	Luminal	99.9815741	Tumor.2
TCGA-E9-A1NE	Luminal	97.66788424	Tumor.2
TCGA-E9-A1NF	Luminal	98.97564747	Tumor.2
TCGA-E9-A1NG	Luminal	98.13475447	Tumor.2
TCGA-E9-A1NH	Luminal	99.26308032	Tumor.2
TCGA-E9-A1NI	Luminal	99.05478733	Tumor.2
TCGA-E9-A1R2	Luminal	98.79179545	Tumor.2
TCGA-E9-A227	Luminal	99.39713797	Tumor.2
TCGA-E9-A22A	Luminal	98.76251237	Tumor.2
TCGA-E9-A22B	Luminal	99.10693022	Tumor.2
TCGA-EW-A1IX	Luminal	99.13838316	Tumor.2
TCGA-EW-A1IY	Luminal	99.59551211	Tumor.2
TCGA-EW-A1J1	Luminal	99.38483953	Tumor.2
TCGA-EW-A1J2	Luminal	98.20436959	Tumor.2
TCGA-EW-A1J5	Luminal	99.79243717	Tumor.2
TCGA-EW-A1OY	Luminal	99.38988388	Tumor.2
TCGA-EW-A1P0	Luminal	99.72006221	Tumor.2
TCGA-EW-A1P5	Luminal	99.08378617	Tumor.2
TCGA-EW-A1P6	Luminal	99.47413193	Tumor.2
TCGA-EW-A1PA	Luminal	99.40600316	Tumor.2
TCGA-EW-A1PC	Luminal	99.70488002	Tumor.2
TCGA-EW-A1PE	Luminal	99.58862367	Tumor.2
TCGA-EW-A1PF	Luminal	99.30555556	Tumor.2
TCGA-EW-A1PG	Luminal	98.5332111	Tumor.2
TCGA-EW-A2FS	Luminal	99.98883223	Tumor.2
TCGA-EW-A2FV	Luminal	99.93664285	Tumor.2
TCGA-EW-A2FW	Luminal	99.93608498	Tumor.2
TCGA-EW-A3E8	Luminal	99.6995249	Tumor.2
TCGA-EW-A423	Luminal	99.80495196	Tumor.2
TCGA-GM-A2D9	Luminal	99.28396367	Tumor.2
TCGA-GM-A2DC	Luminal	99.80152865	Tumor.2
TCGA-GM-A2DK	Luminal	96.55545781	Tumor.2
TCGA-GM-A2DL	Luminal	98.49687732	Tumor.2
TCGA-GM-A2DM	Luminal	98.98732278	Tumor.2
TCGA-GM-A2DN	Luminal	98.07526749	Tumor.2
TCGA-GM-A2DO	Luminal	98.75259875	Tumor.2
TCGA-GM-A3NW	Luminal	98.46831323	Tumor.2
TCGA-GM-A3NY	Luminal	97.76187576	Tumor.2
TCGA-GM-A3XG	Luminal	99.25491474	Tumor.2
TCGA-GM-A3XN	Luminal	99.89541848	Tumor.2
