# Supplementary material for: A comprehensive analysis of breast cancer microbiota and host gene expression
Source: PLoS One. 2017 Nov 30;12(11):e0188873. doi: 10.1371/journal.pone.0188873 (PMC5708741; doi:10.1371/journal.pone.0188873)
Supplement: S2 Table — (TSV) [file pone.0188873.s007.tsv]

# SVA batch adjusted microbiota compositional data
	Normal_TCGA.BH.A0BT	Normal_TCGA.BH.A0BS	Normal_TCGA.BH.A0DK	Normal_TCGA.BH.A0BV	Normal_TCGA.BH.A0DQ	Normal_TCGA.BH.A0E1	Normal_TCGA.BH.A0C0	Normal_TCGA.BH.A0H7	Normal_TCGA.A7.A0DC	Normal_TCGA.BH.A0BC	Normal_TCGA.BH.A0AY	Normal_TCGA.BH.A0E0	Normal_TCGA.BH.A0BJ	Normal_TCGA.BH.A0B3	Normal_TCGA.BH.A0DP	Normal_TCGA.BH.A0BM	Normal_TCGA.BH.A0DH	Normal_TCGA.BH.A0HK	Basal_TCGA.A2.A04P	Basal_TCGA.A2.A04Q	Basal_TCGA.A2.A04T	Basal_TCGA.A2.A0CM	Basal_TCGA.A2.A0D2	Basal_TCGA.A2.A0EQ	Basal_TCGA.A2.A0ST	Basal_TCGA.A2.A0SX	Basal_TCGA.A2.A0T0	Basal_TCGA.A2.A0T2	Basal_TCGA.A7.A0CE	Basal_TCGA.A8.A07C	Basal_TCGA.A8.A07O	Basal_TCGA.A8.A08R	Basal_TCGA.A8.A09X	Basal_TCGA.AN.A04D	Basal_TCGA.AN.A0AL	Basal_TCGA.AN.A0AT	Basal_TCGA.AN.A0G0	Basal_TCGA.AQ.A04J	Basal_TCGA.AR.A1AQ	Basal_TCGA.AR.A1AY	Basal_TCGA.BH.A0B3	Basal_TCGA.BH.A0B9	Basal_TCGA.BH.A0E0	Basal_TCGA.BH.A0RX	Basal_TCGA.E2.A1AZ	HER2_TCGA.A2.A04X	HER2_TCGA.A2.A0D1	HER2_TCGA.A2.A0EY	HER2_TCGA.A2.A0SY
d__Bacteria|p__Acidobacteria|c__Solibacteres|o__Solibacterales|f__Solibacteraceae|g__Candidatus_Solibacter|s__Candidatus_Solibacter_usitatus	-1.075013286	0.812056489	-1.075013286	0.678616402	0.794764501	1.263094862	1.964193505	1.736669478	0.932389799	1.542008787	1.662940306	0.346103093	0.973449108	-1.075013286	2.459093372	2.533009349	2.882204398	1.929907358	4.60922941	2.217094362	4.085361294	-1.075013286	-1.075013286	-1.075013286	2.735920262	2.563012616	2.389187353	1.527467382	1.616369167	-1.075013286	2.932233451	1.445362009	3.251896011	1.469955445	3.23443432	-1.075013286	-1.075013286	3.61083013	-1.075013286	-1.075013286	2.127990023	2.565248251	1.002414088	2.513740129	2.547469854	2.747382133	1.352399151	-1.075013286	1.339149736
d__Bacteria|p__Actinobacteria|c__Actinobacteria|o__Acidimicrobiales|f__Acidimicrobiaceae|g__Acidimicrobium|s__Acidimicrobium_ferrooxidans	-0.866741132	3.039346272	-0.866741132	-0.866741132	0.839534057	2.099031577	2.27108813	5.105698283	2.261357222	2.764004067	1.631792285	2.433347923	2.307485225	1.098230732	1.715625379	1.161883886	2.909182566	1.390934058	2.217003247	1.300959629	-0.866741132	1.812220837	-0.866741132	1.607666568	2.927432388	1.584105334	2.937549515	3.015544907	2.087885291	-0.866741132	1.620998556	1.433240109	1.424407741	3.545834443	3.410708699	1.223410338	-0.866741132	-0.866741132	-0.866741132	-0.866741132	0.987668589	2.254915254	1.02902574	2.973930878	-0.866741132	5.535578301	-0.866741132	1.469403608	1.946947933
d__Bacteria|p__Actinobacteria|c__Actinobacteria|o__Acidimicrobiales|f__Acidimicrobiaceae|g__Ilumatobacter|s__Ilumatobacter_coccineus	1.270336221	-0.988111288	-0.988111288	2.51389832	2.990283467	0.571073801	2.04409573	2.950821193	-0.988111288	-0.988111288	-0.988111288	1.521016493	3.22342688	1.16019329	0.549964851	2.771439862	3.964247068	-0.988111288	1.829838779	2.296414117	-0.988111288	-0.988111288	-0.988111288	1.717159708	2.907829653	2.964555189	3.480331315	0.135467099	2.647790704	1.919808919	1.366503679	-0.988111288	1.890713288	3.071684879	2.816894722	1.297052207	-0.988111288	-0.988111288	2.57761957	-0.988111288	2.681821732	0.304253267	1.579511381	3.320965858	2.626028702	5.558909222	1.433710435	1.565996754	3.463637421
d__Bacteria|p__Actinobacteria|c__Actinobacteria|o__Actinomycetales|f__Actinomycetaceae|g__Actinomyces|s__Actinomyces_massiliensis	2.512428367	3.673412717	2.098643563	2.863258714	2.061555879	-0.07875162	-0.07875162	1.364593472	-0.07875162	2.344538554	1.309420005	7.019773746	-0.07875162	-0.07875162	-0.07875162	-0.07875162	1.537259486	1.837417149	4.634176303	-0.07875162	-0.07875162	-0.07875162	3.210701263	5.681852691	0.843879655	2.995526846	-0.07875162	3.235498721	3.627455405	3.257586557	3.04180475	-0.07875162	1.420685537	-0.07875162	3.116924937	-0.07875162	-0.07875162	-0.07875162	-0.07875162	-0.07875162	3.587679788	2.771547127	-0.07875162	2.203464206	-0.07875162	2.592998168	-0.07875162	-0.07875162	1.343371812
d__Bacteria|p__Actinobacteria|c__Actinobacteria|o__Actinomycetales|f__Actinomycetaceae|g__Actinomyces|s__Actinomyces_naeslundii	0.223987541	0.223987541	0.223987541	0.223987541	2.345813413	3.912052225	0.223987541	2.99385029	5.262690133	0.223987541	4.611443231	1.836671959	0.223987541	3.672882724	5.210909282	4.956667236	2.150111264	0.223987541	0.223987541	3.959874893	0.223987541	0.223987541	0.223987541	3.301018908	1.138651864	0.223987541	3.093806336	1.501968913	0.223987541	8.919656561	0.223987541	0.223987541	0.223987541	0.223987541	0.223987541	0.223987541	0.223987541	3.731148774	4.27972381	3.8407789	0.223987541	4.105900217	2.581454392	0.95452252	4.334785361	0.223987541	0.223987541	0.223987541	0.223987541
d__Bacteria|p__Actinobacteria|c__Actinobacteria|o__Actinomycetales|f__Actinomycetaceae|g__Actinomyces|s__Actinomyces_oris	0.191042303	0.191042303	0.191042303	0.191042303	4.143858121	2.088208659	0.191042303	3.604328134	4.352329203	2.760997685	3.06960258	1.916228538	3.733530784	3.880534451	0.191042303	4.354909478	1.482575923	2.768877176	0.191042303	0.191042303	0.191042303	0.191042303	3.679583309	0.191042303	2.689708473	0.191042303	2.831177487	0.191042303	2.443232002	3.729306249	0.191042303	3.250690922	2.64373414	0.191042303	0.191042303	0.191042303	3.361569962	2.859359351	0.191042303	0.191042303	2.657950311	0.191042303	0.191042303	1.528292559	4.588611807	3.024494864	0.191042303	0.191042303	0.191042303
d__Bacteria|p__Actinobacteria|c__Actinobacteria|o__Actinomycetales|f__Beutenbergiaceae|g__Beutenbergia|s__Beutenbergia_cavernae	-0.559462498	3.379618541	-0.559462498	2.888078451	3.357054121	1.736978508	-0.559462498	1.837875133	-0.559462498	3.157006806	-0.559462498	5.53131394	2.306647176	-0.559462498	0.954691107	3.14161431	1.345536552	0.468468081	1.373617954	2.673976898	-0.559462498	-0.559462498	-0.559462498	6.258082136	2.980844256	1.258002316	3.157202951	1.189410619	3.602455999	2.303229245	3.224995653	4.16086905	3.038988792	-0.559462498	3.496119643	3.558437805	3.93520323	3.773061865	2.021431416	-0.559462498	2.837202934	0.712801208	2.891792675	2.790720778	-0.559462498	-0.559462498	-0.559462498	-0.559462498	2.71682709
d__Bacteria|p__Actinobacteria|c__Actinobacteria|o__Actinomycetales|f__Brevibacteriaceae|g__Brevibacterium|s__Brevibacterium_linens	0.360375912	0.360375912	3.387294727	0.360375912	3.345100613	0.360375912	0.360375912	0.360375912	0.360375912	3.244168594	1.696705657	4.060276191	3.575951752	0.360375912	4.543628935	1.586073267	1.042241575	0.360375912	2.529157817	2.977937445	3.469213265	3.595300182	0.360375912	11.37543776	0.360375912	0.360375912	3.466393624	0.360375912	2.404726041	0.360375912	2.961002225	0.360375912	0.360375912	3.164770371	1.384379814	0.360375912	4.279112517	0.360375912	5.423734785	0.360375912	0.360375912	5.244890213	2.649569389	1.966000092	0.360375912	2.932348029	5.532765116	9.725002566	1.729389519
d__Bacteria|p__Actinobacteria|c__Actinobacteria|o__Actinomycetales|f__Brevibacteriaceae|g__Brevibacterium|s__Brevibacterium_massiliense	1.595035138	2.617760202	2.63689931	1.080736212	-0.68756645	1.670105122	1.026952278	1.286065509	1.336632983	-0.68756645	0.535290616	5.169651878	1.378035844	-0.68756645	2.165931157	2.673240083	2.254643562	1.807149433	-0.68756645	4.889997756	3.131019787	3.256810484	-0.68756645	4.38701911	3.424387538	2.020602393	2.402014275	1.107937297	2.026335344	-0.68756645	7.896067451	-0.68756645	1.349735298	1.878696549	5.38579184	1.622036851	3.926941646	-0.68756645	-0.68756645	2.526260019	1.361543806	1.823295967	1.407243179	2.550234948	-0.68756645	1.666010044	4.955385522	4.48756737	2.676079645
d__Bacteria|p__Actinobacteria|c__Actinobacteria|o__Actinomycetales|f__Brevibacteriaceae|g__Brevibacterium|s__Brevibacterium_mcbrellneri	-0.114087073	-0.114087073	-0.114087073	2.910742158	-0.114087073	-0.114087073	1.540614402	1.79068752	2.679275593	-0.114087073	-0.114087073	2.738494986	3.271039761	1.981440542	-0.114087073	2.921420113	0.488109533	-0.114087073	1.801294757	2.197639058	-0.114087073	-0.114087073	-0.114087073	5.82892209	-0.114087073	-0.114087073	2.002401643	-0.114087073	-0.114087073	-0.114087073	5.767849614	-0.114087073	-0.114087073	-0.114087073	1.946591085	-0.114087073	3.346785076	-0.114087073	-0.114087073	-0.114087073	2.341867572	1.146528223	1.204133199	0.512407629	-0.114087073	-0.114087073	2.248238246	-0.114087073	-0.114087073
d__Bacteria|p__Actinobacteria|c__Actinobacteria|o__Actinomycetales|f__Cellulomonadaceae|g__Cellulomonas|s__Cellulomonas_flavigena	2.299447725	1.347909881	1.883021009	1.198138297	1.328634162	1.469539275	-1.224002964	3.011308308	0.667800597	-1.224002964	2.258747921	1.64933064	-1.224002964	0.805261769	1.810948628	1.351622185	2.243764202	2.140412727	-1.224002964	1.878523389	-1.224002964	1.542613263	-1.224002964	4.007387381	3.136786667	1.821584515	2.040706129	2.673383945	2.769410931	-1.224002964	2.066544313	2.583981187	0.680045935	3.332949814	3.454846858	-1.224002964	1.237308974	0.847437916	1.252397674	-1.224002964	2.734319007	2.697242264	1.557723297	2.989940036	-1.224002964	-1.224002964	1.063623037	-1.224002964	2.125063524
d__Bacteria|p__Actinobacteria|c__Actinobacteria|o__Actinomycetales|f__Cellulomonadaceae|g__Cellulomonas|s__[Cellvibrio]_gilvus	2.586088319	-0.527429957	1.343517448	1.197408345	-0.527429957	1.772290741	-0.527429957	3.187002439	1.447015249	-0.527429957	1.336054513	3.029514458	-0.527429957	1.590481281	2.640100617	0.112806813	2.935234843	2.428155397	2.250652897	-0.527429957	-0.527429957	-0.527429957	-0.527429957	-0.527429957	3.122704787	1.292630493	1.959967748	2.960343814	2.657163482	-0.527429957	1.793872875	-0.527429957	2.310666179	-0.527429957	2.762195991	-0.527429957	-0.527429957	2.512380368	-0.527429957	-0.527429957	1.471313771	3.704454049	-0.527429957	3.433941018	-0.527429957	1.768296318	-0.527429957	-0.527429957	2.505256567
d__Bacteria|p__Actinobacteria|c__Actinobacteria|o__Actinomycetales|f__Corynebacteriaceae|g__Corynebacterium|s__Corynebacterium_accolens	5.738914467	5.073344237	5.382838071	3.075937792	-0.116197027	2.819145828	2.457388376	-0.116197027	1.945434673	3.277627712	1.829574193	4.027130504	3.881514062	-0.116197027	3.191203666	3.9733424	1.333691656	2.719786669	5.021482701	4.639522933	4.387116199	-0.116197027	-0.116197027	5.797843338	2.892437028	2.642052306	4.043805168	4.366575418	3.626546487	-0.116197027	3.841016687	-0.116197027	-0.116197027	2.497522285	3.970535503	4.815627556	4.583644311	5.918814936	4.160859207	3.157060745	4.716027506	5.587934482	3.229151218	1.931411981	3.604145005	8.348677872	2.376790288	-0.116197027	3.309650893
d__Bacteria|p__Actinobacteria|c__Actinobacteria|o__Actinomycetales|f__Corynebacteriaceae|g__Corynebacterium|s__Corynebacterium_amycolatum	2.679542817	1.43970405	-0.390416088	2.102167078	-0.390416088	-0.390416088	1.258563057	4.527135484	-0.390416088	3.279291785	1.909228018	5.203160204	5.982245106	3.512005553	4.810854049	3.108720493	4.749173723	2.728759679	3.602555884	-0.390416088	3.282200002	-0.390416088	-0.390416088	2.239269461	3.396672011	4.963352495	1.277059931	4.437738325	4.137859842	2.43625664	9.087591894	2.053897123	3.805911967	5.177234485	6.715941592	6.080111152	2.142476937	4.579553917	-0.390416088	-0.390416088	2.42119422	2.386820624	1.624316871	3.386244023	-0.390416088	-0.390416088	-0.390416088	3.572811288	4.045119043
d__Bacteria|p__Actinobacteria|c__Actinobacteria|o__Actinomycetales|f__Corynebacteriaceae|g__Corynebacterium|s__Corynebacterium_aurimucosum	2.778170896	2.879462837	2.400989468	2.726520139	-0.074232351	2.032622405	3.024187243	-0.074232351	-0.074232351	2.903481194	-0.074232351	1.464624232	4.368003561	2.664378045	-0.074232351	3.388395561	1.197887897	0.868835824	1.699259645	2.066243101	-0.074232351	-0.074232351	3.389712786	2.369097945	1.780460077	3.738242794	-0.074232351	2.950793993	1.597507247	-0.074232351	4.081463687	-0.074232351	-0.074232351	2.219023193	2.33865856	2.805605644	2.279164718	4.148152098	2.293591862	-0.074232351	4.510845616	8.341332306	5.648395331	0.505852163	-0.074232351	2.028962974	-0.074232351	3.078528793	1.667779253
d__Bacteria|p__Actinobacteria|c__Actinobacteria|o__Actinomycetales|f__Corynebacteriaceae|g__Corynebacterium|s__Corynebacterium_durum	2.904623445	0.315457859	2.49116032	3.255181053	0.315457859	2.102963815	2.260244419	2.55415776	0.315457859	4.095192731	3.788156839	4.783995116	3.653182691	3.791689221	3.998941449	1.059981576	0.315457859	2.74428819	0.315457859	0.315457859	0.315457859	0.315457859	0.315457859	0.315457859	0.315457859	0.315457859	2.282059413	0.315457859	0.315457859	3.649202344	3.433588287	3.198252038	0.315457859	0.315457859	0.315457859	0.315457859	5.057814388	0.315457859	4.403340171	0.315457859	2.639773143	6.08897102	4.041203999	0.315457859	4.458838144	4.027499067	0.315457859	0.315457859	0.315457859
d__Bacteria|p__Actinobacteria|c__Actinobacteria|o__Actinomycetales|f__Corynebacteriaceae|g__Corynebacterium|s__Corynebacterium_glucuronolyticum	-0.225063064	-0.225063064	-0.225063064	1.717804355	-0.225063064	-0.225063064	2.551243147	2.89003408	-0.225063064	-0.225063064	-0.225063064	5.536905965	3.007949434	3.142110686	-0.225063064	4.522192214	3.372701912	-0.225063064	-0.225063064	-0.225063064	3.97048951	-0.225063064	-0.225063064	2.779058168	2.350131599	-0.225063064	1.679841541	3.256878021	3.362080627	-0.225063064	4.769214519	-0.225063064	2.013358713	4.758017595	2.120889963	-0.225063064	-0.225063064	2.210146651	2.686221998	-0.225063064	2.570887488	4.541754523	2.626203884	1.389267712	3.788329567	2.36085573	-0.225063064	-0.225063064	-0.225063064
d__Bacteria|p__Actinobacteria|c__Actinobacteria|o__Actinomycetales|f__Corynebacteriaceae|g__Corynebacterium|s__Corynebacterium_jeikeium	-0.672187144	2.41280051	1.62695584	0.795588736	2.393958519	-0.672187144	-0.672187144	1.370775203	1.730255622	3.053678763	1.312494469	2.704529569	2.585855515	-0.672187144	-0.672187144	1.346354447	-0.154265538	1.398546493	3.885416102	1.316022187	2.497422277	-0.672187144	2.545344753	2.893735133	2.807818646	2.869081526	1.687036629	3.611334746	2.037788298	-0.672187144	3.616908308	2.709827926	2.556108102	7.388839352	3.19351605	-0.672187144	1.513797287	2.742144911	1.527198133	1.995442711	3.785193438	6.332139467	5.703877221	2.801794501	2.359806108	-0.672187144	2.975429773	1.470518554	2.735608029
d__Bacteria|p__Actinobacteria|c__Actinobacteria|o__Actinomycetales|f__Corynebacteriaceae|g__Corynebacterium|s__Corynebacterium_kroppenstedtii	0.075391706	0.075391706	2.175377778	0.075391706	0.075391706	0.075391706	0.075391706	1.467424082	0.075391706	2.412530896	3.42723766	0.075391706	3.296960733	0.075391706	0.075391706	4.058614396	1.249923319	1.923438288	3.806042722	4.817657487	0.075391706	0.075391706	0.075391706	0.075391706	0.96522229	2.118261316	0.075391706	2.948505624	2.123552092	0.075391706	3.08500841	2.857862073	0.075391706	2.885012992	0.075391706	0.075391706	2.958696411	0.075391706	0.075391706	0.075391706	0.075391706	0.075391706	2.368851779	0.075391706	0.075391706	3.658250564	0.075391706	0.075391706	0.075391706
d__Bacteria|p__Actinobacteria|c__Actinobacteria|o__Actinomycetales|f__Corynebacteriaceae|g__Corynebacterium|s__Corynebacterium_lipophiloflavum	-0.133815771	3.061895046	-0.133815771	2.371888511	2.506886438	1.389783912	1.523843705	-0.133815771	-0.133815771	-0.133815771	-0.133815771	2.599963476	5.717463637	3.381872583	-0.133815771	3.463789642	3.126000679	2.795760478	-0.133815771	-0.133815771	-0.133815771	2.728247742	-0.133815771	2.50971261	3.759765522	2.484541013	1.542437947	3.636970296	-0.133815771	3.657448982	6.238292575	-0.133815771	-0.133815771	6.242664565	3.584348284	-0.133815771	4.930107086	2.87924427	5.180612515	-0.133815771	2.988876483	6.070569277	4.017823433	2.017720668	-0.133815771	-0.133815771	2.232732522	2.36199966	3.517794664
d__Bacteria|p__Actinobacteria|c__Actinobacteria|o__Actinomycetales|f__Corynebacteriaceae|g__Corynebacterium|s__Corynebacterium_mastitidis	1.404694695	-1.226041371	2.605460379	0.811956681	3.408162669	2.095565379	0.749969808	2.685432483	2.109736074	1.815356665	-1.226041371	2.781769975	2.816408928	-1.226041371	0.565575373	4.442552574	3.218583983	-1.226041371	-1.226041371	-1.226041371	-1.226041371	-1.226041371	3.24148247	4.22746416	3.20287267	3.690989048	2.995077075	2.426389609	0.930036805	-1.226041371	0.964139234	-1.226041371	2.776292036	-1.226041371	3.782225704	1.435814617	-1.226041371	1.328406044	-1.226041371	-1.226041371	2.793050643	4.195358431	3.340159381	4.079841082	-1.226041371	1.486494448	1.594999954	-1.226041371	3.505661893
d__Bacteria|p__Actinobacteria|c__Actinobacteria|o__Actinomycetales|f__Corynebacteriaceae|g__Corynebacterium|s__Corynebacterium_matruchotii	4.224468317	6.755565886	5.661479194	4.586932414	4.319794365	4.920473868	5.127322733	4.867076832	4.500421938	4.047703807	5.959744057	3.540181064	3.964270566	3.159781137	6.43764696	4.776299909	6.042971659	6.043901387	0.894918738	0.894918738	0.894918738	0.894918738	5.569165848	0.894918738	3.05986172	2.841263988	5.155429132	0.894918738	4.728089226	11.31353686	5.519372296	0.894918738	4.517281611	0.894918738	3.943303765	4.256492314	0.894918738	5.534671952	0.894918738	5.294922598	3.032345195	3.906994018	3.999603461	2.427529305	0.894918738	3.349933861	4.419198162	4.575069694	0.894918738
d__Bacteria|p__Actinobacteria|c__Actinobacteria|o__Actinomycetales|f__Corynebacteriaceae|g__Corynebacterium|s__Corynebacterium_propinquum	-0.125961073	2.85195544	-0.125961073	-0.125961073	-0.125961073	1.136680313	1.898656648	2.925184334	-0.125961073	1.988444676	-0.125961073	3.133559413	-0.125961073	1.613754302	2.941213033	4.679952472	-0.125961073	-0.125961073	5.14786506	3.83904364	4.043329584	-0.125961073	-0.125961073	2.064790458	0.956286135	6.286429919	0.746859253	1.976696043	1.37296279	-0.125961073	2.695068434	2.665220712	-0.125961073	3.161696498	0.882193654	1.72458382	-0.125961073	3.437986125	-0.125961073	-0.125961073	1.515866559	3.455379979	1.552482692	0.764033371	-0.125961073	3.988085346	5.527571433	1.942377409	6.504684297
d__Bacteria|p__Actinobacteria|c__Actinobacteria|o__Actinomycetales|f__Corynebacteriaceae|g__Corynebacterium|s__Corynebacterium_resistens	-0.067955547	1.974015449	1.990363491	-0.067955547	3.896034321	-0.067955547	-0.067955547	1.296456712	-0.067955547	-0.067955547	1.24430054	6.911480429	3.695964799	2.262060257	-0.067955547	0.636399653	2.459564261	-0.067955547	-0.067955547	-0.067955547	2.984876852	-0.067955547	-0.067955547	2.866136871	3.708979713	1.93438031	1.101020242	1.858811521	3.435568543	3.085926872	1.236011061	2.659306221	2.118286571	4.798964944	0.937601172	-0.067955547	3.780185965	3.892588413	-0.067955547	5.117881779	-0.067955547	4.85879072	3.973524554	2.523546006	-0.067955547	2.457683114	3.557706992	-0.067955547	1.276395611
d__Bacteria|p__Actinobacteria|c__Actinobacteria|o__Actinomycetales|f__Corynebacteriaceae|g__Corynebacterium|s__Corynebacterium_tuberculostearicum	3.935534122	5.733736287	2.01357587	4.032129692	4.930166021	4.471081727	2.645355557	3.773803984	0.022965131	2.761653692	4.754584409	3.966267629	4.969332473	2.276335185	3.393086792	4.258436031	3.314021684	4.737038567	3.989590389	0.022965131	2.975374765	3.095117352	3.030237437	5.289405	2.902966916	2.833521421	0.022965131	3.052907684	3.836685377	0.022965131	3.187390366	3.638249298	4.239734793	0.022965131	0.578831697	4.759593612	0.022965131	4.291896373	4.831550405	0.022965131	2.663910834	6.936415565	4.628281866	2.529219373	0.022965131	0.022965131	2.563229021	2.701984966	1.323093926
d__Bacteria|p__Actinobacteria|c__Actinobacteria|o__Actinomycetales|f__Corynebacteriaceae|g__Corynebacterium|s__Corynebacterium_ulceribovis	-0.052256978	-0.052256978	-0.052256978	-0.052256978	-0.052256978	-0.052256978	2.746124301	-0.052256978	-0.052256978	-0.052256978	-0.052256978	5.788255943	3.832140037	-0.052256978	-0.052256978	2.430232952	1.524275645	-0.052256978	2.145623287	4.270842787	-0.052256978	-0.052256978	-0.052256978	4.042178344	0.847834796	2.014170234	-0.052256978	1.936182616	2.019522021	-0.052256978	4.981731289	-0.052256978	-0.052256978	-0.052256978	1.637708456	-0.052256978	-0.052256978	-0.052256978	2.8821764	-0.052256978	-0.052256978	1.394285658	1.460386754	0.666639024	-0.052256978	-0.052256978	4.339042267	-0.052256978	-0.052256978
d__Bacteria|p__Actinobacteria|c__Actinobacteria|o__Actinomycetales|f__Corynebacteriaceae|g__Corynebacterium|s__Corynebacterium_urealyticum	1.426376824	1.003617115	3.044874233	-1.11479896	-1.11479896	1.509950772	-1.11479896	2.663513416	-1.11479896	2.25010834	1.012059475	3.946359501	1.184795746	-1.11479896	1.480644909	1.781933044	2.018274415	0.764391871	2.05592183	3.707385968	2.052322043	2.180772803	3.200633342	4.153048457	2.516139299	1.90015254	0.097939667	2.653822044	2.519886237	-1.11479896	3.383718273	2.763403538	0.355702283	3.453230922	3.031117708	2.472944326	2.877405069	1.352685329	2.897315057	3.581241139	2.139719883	3.188369324	-1.11479896	0.847290404	-1.11479896	2.528440112	1.610203366	1.759050213	3.45581909
d__Bacteria|p__Actinobacteria|c__Actinobacteria|o__Actinomycetales|f__Corynebacteriaceae|g__Turicella|s__Turicella_otitidis	2.717784225	5.42302784	2.345722533	3.033239339	0.387880366	0.387880366	0.387880366	2.40241183	3.342202103	0.387880366	3.771433567	0.387880366	0.387880366	0.387880366	2.767540493	4.960303052	0.387880366	2.934294158	2.413630278	3.776326804	0.387880366	6.371838651	6.297678149	0.387880366	2.17767868	3.152170496	4.28271811	0.387880366	3.158022251	3.387805973	5.806239002	2.982010815	0.387880366	0.387880366	3.908580982	5.970745227	0.387880366	10.01713274	4.066429482	5.320570974	6.591959911	3.335339916	0.387880366	1.88761302	0.387880366	0.387880366	7.514460472	0.387880366	3.2527972
d__Bacteria|p__Actinobacteria|c__Actinobacteria|o__Actinomycetales|f__Dermabacteraceae|g__Brachybacterium|s__Brachybacterium_faecium	-0.728070364	3.084885306	2.406374905	1.715447704	1.847095271	3.313018853	-0.728070364	4.167510695	-0.728070364	1.76001298	2.158460831	2.170622082	1.219465813	1.319103812	1.962326446	0.329438795	2.450844423	1.624052041	-0.728070364	-0.728070364	-0.728070364	-0.728070364	-0.728070364	4.549490048	2.057091302	-0.728070364	1.676249636	2.643213695	-0.728070364	-0.728070364	1.063655618	-0.728070364	1.192782876	-0.728070364	3.055111829	-0.728070364	-0.728070364	-0.728070364	1.770185952	-0.728070364	2.317123356	2.916300484	1.24700371	3.03894026	2.715935728	-0.728070364	1.579745269	-0.728070364	1.109900321
d__Bacteria|p__Actinobacteria|c__Actinobacteria|o__Actinomycetales|f__Dermabacteraceae|g__Brachybacterium|s__Brachybacterium_muris	8.621593123	8.397242211	8.378560557	10.65464048	10.59836907	10.69682962	10.73901498	10.83665374	9.74452999	8.17938542	10.04925589	10.07959045	9.108768852	8.659035764	11.37610968	9.779467787	9.137516709	11.21812992	11.92304141	12.01593326	12.22335082	11.74460495	12.04298844	12.72479359	10.09397114	9.81652323	9.063978404	10.13121372	10.64536177	11.49216962	8.785649956	11.62147207	12.30588304	11.39935494	7.259941472	12.10185405	13.30402961	11.22565302	8.223979564	9.203299299	11.18672706	10.08056919	12.03731632	9.375553775	6.422724978	12.07278018	11.23042866	11.84028043	8.345185569
d__Bacteria|p__Actinobacteria|c__Actinobacteria|o__Actinomycetales|f__Dermabacteraceae|g__Brachybacterium|s__Brachybacterium_paraconglomeratum	1.876660809	4.596707505	-0.637286915	2.814544432	3.791187246	4.278575596	2.737956433	4.220394401	1.59206909	2.269091937	3.656473796	3.843121546	1.637668212	3.831476771	4.048030194	3.784957505	2.309168287	4.720540995	1.54848112	-0.637286915	-0.637286915	2.622973624	-0.637286915	5.262806146	2.61611494	1.417752487	4.438031554	1.854538734	3.409947966	-0.637286915	3.813029836	3.199361617	1.60649935	-0.637286915	2.200177401	2.912014603	4.444910603	-0.637286915	2.280975185	-0.637286915	3.662679631	3.405468113	4.091967137	3.763031925	-0.637286915	-0.637286915	-0.637286915	2.205769686	3.30934985
d__Bacteria|p__Actinobacteria|c__Actinobacteria|o__Actinomycetales|f__Dermatophilaceae|g__Austwickia|s__Austwickia_chelonae	1.295226316	0.948672198	2.621977496	2.072376389	1.704692418	0.650252075	1.518135345	2.30935981	1.059407639	0.487294063	2.911955811	1.526444687	2.413071593	-0.78788358	-0.78788358	1.97328677	1.897187185	0.175221928	1.811291139	2.241643273	-0.78788358	1.913636793	-0.78788358	2.586154623	2.31105206	1.683600426	1.805985528	2.104240497	2.565740266	-0.78788358	1.994777769	-0.78788358	0.417548847	-0.78788358	3.177839489	-0.78788358	-0.78788358	2.056163399	2.501016962	-0.78788358	2.597129249	2.360058953	1.580398246	2.918375676	-0.78788358	2.198634477	2.295492845	-0.78788358	1.433724121
d__Bacteria|p__Actinobacteria|c__Actinobacteria|o__Actinomycetales|f__Dermatophilaceae|g__Mobilicoccus|s__Mobilicoccus_pelagius	5.319245027	5.478082628	4.243923223	8.116464669	3.070974934	4.147140675	2.381106366	6.235694586	0.076827637	0.076827637	4.132126181	5.322031385	4.209088874	4.736073734	5.82166759	6.143216418	3.773108745	4.444901747	8.325989709	4.026794742	8.670494477	0.076827637	0.076827637	5.181273445	8.200025564	2.546446582	9.435648521	8.04388354	6.6365682	8.003514857	9.958857214	7.20942323	4.175410838	4.212685102	6.766449542	3.544114675	2.478413559	4.133063851	5.448260768	5.68769906	11.5677792	3.759985143	4.645117854	8.198752883	4.349205278	7.982534776	3.157877246	3.294145648	5.619557111
d__Bacteria|p__Actinobacteria|c__Actinobacteria|o__Actinomycetales|f__Geodermatophilaceae|g__Blastococcus|s__Blastococcus_saxobsidens	2.998578641	-0.323059553	2.559348935	1.517073787	1.638951279	2.130383603	-0.323059553	2.943023802	-0.323059553	3.647495822	-0.323059553	6.372457282	2.738999149	-0.323059553	1.294613094	5.308011146	-0.323059553	-0.323059553	4.281896298	3.13144232	2.637356541	2.75742385	2.692367992	3.524280926	1.836739281	3.068043844	2.634671514	3.397850859	1.623689774	-0.323059553	2.849947094	-0.323059553	-0.323059553	-0.323059553	2.921356233	2.080362739	3.408589805	-0.323059553	-0.323059553	-0.323059553	4.614155161	2.289797253	1.856843878	3.688643464	-0.323059553	2.126122178	-0.323059553	-0.323059553	-0.323059553
d__Bacteria|p__Actinobacteria|c__Actinobacteria|o__Actinomycetales|f__Geodermatophilaceae|g__Geodermatophilus|s__Geodermatophilus_obscurus	2.507823131	-0.931476663	2.650578469	2.445544967	3.401021517	0.766486202	2.804458599	0.43849983	-0.931476663	2.325232025	1.126992627	5.873673678	2.239048617	1.40804122	3.652298044	4.051035733	2.366423897	2.76574256	3.186795306	1.649412554	-0.931476663	2.258125972	2.190765656	3.052147244	2.984853602	2.579748984	2.832371978	3.561779552	2.586335212	-0.931476663	3.845410359	-0.931476663	0.491740605	1.83362793	3.502235369	-0.931476663	1.906143882	2.426402784	-0.931476663	3.613562241	4.501881962	2.785202988	1.864681392	4.125528195	-0.931476663	3.221550053	-0.931476663	1.849963874	2.092751371
d__Bacteria|p__Actinobacteria|c__Actinobacteria|o__Actinomycetales|f__Geodermatophilaceae|g__Modestobacter|s__Modestobacter_marinus	2.441689828	2.570849265	3.062056315	2.837641046	4.192435522	1.49102561	0.758172836	4.721073899	1.111044421	1.236962591	0.197939577	8.105359522	3.277091636	2.947960045	1.461030362	4.937947998	0.426638468	3.08032609	4.345975657	1.533896052	2.046155518	4.49185475	2.106392465	-1.195468229	2.946163217	1.89040641	2.977863593	4.524725843	3.673356344	2.15345461	2.567246874	1.700451152	3.43437057	1.72870909	3.493309256	2.47667244	4.451693752	3.491641829	-1.195468229	-1.195468229	4.550464165	2.442677247	3.517970094	4.777881372	-1.195468229	3.682729512	3.811889481	3.992805246	2.637302467
d__Bacteria|p__Actinobacteria|c__Actinobacteria|o__Actinomycetales|f__Glycomycetaceae|g__Stackebrandtia|s__Stackebrandtia_nassauensis	2.453952212	1.555859744	2.322223435	-1.781726701	2.552882573	2.886694725	2.750819212	3.296891759	1.140864292	2.605592899	1.981131121	5.24021396	1.760005032	0.41074555	1.099620875	2.339279701	3.306664636	2.007341317	1.094158491	0.636945979	1.090893437	-1.781726701	-1.781726701	4.436221745	3.8195613	1.922543312	2.959423893	3.211454753	1.514980271	1.185978356	3.013519318	0.78454162	3.899302525	0.809582873	4.259129691	-1.781726701	-1.781726701	0.456313795	1.857313144	1.463466524	2.160640625	2.968150798	2.699130374	4.273260391	1.906717534	0.594820561	2.222190464	-1.781726701	2.761546916
d__Bacteria|p__Actinobacteria|c__Actinobacteria|o__Actinomycetales|f__Gordoniaceae|g__Gordonia|s__Gordonia_polyisoprenivorans	2.795259663	2.312033804	5.483098482	6.249384226	5.767076783	6.951449789	5.68703703	7.561121317	6.57790165	6.980639724	7.228866857	6.670295024	2.521351212	6.478627944	6.475803869	6.746754303	6.290431603	6.626901062	3.84907052	4.985421125	5.579991991	-0.709735158	5.38288785	-0.709735158	4.058660945	2.264008204	2.918236978	3.007376607	3.684053352	-0.709735158	3.727296667	-0.709735158	7.829552536	3.795859222	4.324605912	3.46533073	4.357291167	2.712284083	-0.709735158	3.922119805	2.836796551	3.534617734	2.558545916	4.186786683	-0.709735158	5.702242413	4.794842151	-0.709735158	3.225120249
d__Bacteria|p__Actinobacteria|c__Actinobacteria|o__Actinomycetales|f__Intrasporangiaceae|g__Intrasporangium|s__Intrasporangium_calvum	0.858289114	2.782535859	2.23392318	1.150721315	2.503155959	2.92189603	1.089411014	2.301693804	1.437134997	2.494644968	2.042173941	3.164915587	1.482730925	-1.301570984	1.771159966	1.160492408	2.135300675	2.104725265	1.393367855	-1.301570984	-1.301570984	-1.301570984	1.440329642	4.368025462	3.113502161	1.78192825	2.676099728	2.38883642	2.484658271	-1.301570984	1.583614875	1.10323161	1.741109664	-1.301570984	3.684155968	-1.301570984	1.190379593	-1.301570984	1.205656118	-1.301570984	3.187793099	2.803658834	1.806415028	3.403818804	-1.301570984	1.794982489	2.45042576	2.036805295	2.272201154
d__Bacteria|p__Actinobacteria|c__Actinobacteria|o__Actinomycetales|f__Intrasporangiaceae|g__Janibacter|s__Janibacter_hoylei	-1.755492073	1.331289131	1.351464437	4.95838356	3.320414948	3.430409332	1.078855718	3.045072226	2.121655851	3.118148244	0.926515746	2.941290282	4.024416799	2.323281744	1.887023088	1.772488495	2.226413937	3.339601128	2.531739693	-1.755492073	1.435549063	-1.755492073	-1.755492073	10.92414043	4.222437559	1.282230279	2.959768101	3.955968729	2.366475979	-1.755492073	3.08215018	1.095239101	1.084291748	2.18300182	4.609344655	0.83516382	2.266863646	2.384354811	2.286924007	1.849420717	3.999805383	3.258178407	4.336403411	4.500316233	-1.755492073	1.915263081	2.692246842	2.201927697	1.392810563
d__Bacteria|p__Actinobacteria|c__Actinobacteria|o__Actinomycetales|f__Intrasporangiaceae|g__Serinicoccus|s__Serinicoccus_profundi	-0.709317811	-0.709317811	5.022263272	4.021205649	1.108609724	4.781869965	0.943823937	4.055288068	2.081411824	4.427906141	3.972413418	2.461443109	4.083800941	2.796789008	2.981682278	3.793193491	2.004207227	3.581912617	5.927004619	2.49149738	-0.709317811	-0.709317811	-0.709317811	7.575187541	3.255434917	1.089809457	1.749471421	2.902617522	1.907430716	-0.709317811	1.941210373	1.741165707	0.564269324	-0.709317811	2.819283339	2.956774917	4.340804006	-0.709317811	3.758224063	-0.709317811	5.325315819	2.616608239	-0.709317811	3.729612437	-0.709317811	1.560004475	1.650780774	3.680921337	2.74584797
d__Bacteria|p__Actinobacteria|c__Actinobacteria|o__Actinomycetales|f__Kineosporiaceae|g__Kineococcus|s__Kineococcus_radiotolerans	-0.306435676	1.541591932	2.383640755	2.210537068	-0.306435676	-0.306435676	-0.306435676	1.610325277	-0.306435676	-0.306435676	-0.306435676	9.687187391	3.099993076	-0.306435676	-0.306435676	-0.306435676	1.592999873	-0.306435676	-0.306435676	2.917560544	-0.306435676	-0.306435676	-0.306435676	3.865816133	2.193215482	-0.306435676	2.170160665	1.437329902	-0.306435676	-0.306435676	3.755568427	-0.306435676	2.152316322	3.103605488	1.59369309	1.936615469	3.17621504	3.277941669	-0.306435676	2.814783079	2.830299712	0.962112417	4.00324149	2.614134339	4.243625203	1.979321556	-0.306435676	4.719574563	-0.306435676
d__Bacteria|p__Actinobacteria|c__Actinobacteria|o__Actinomycetales|f__Microbacteriaceae|g__Clavibacter|s__Clavibacter_michiganensis	-0.053880721	3.416274422	-0.053880721	2.667010843	1.925563251	4.236637056	1.74613683	-0.053880721	2.071260547	1.413095685	-0.053880721	2.608544379	3.628528346	-0.053880721	-0.053880721	2.677852162	2.595184524	1.71827058	2.029710165	2.460861467	2.932839686	-0.053880721	4.650693455	3.827644699	1.364192796	-0.053880721	1.089779785	-0.053880721	2.795356665	3.031701371	1.221847249	-0.053880721	-0.053880721	2.640355487	-0.053880721	2.370896803	-0.053880721	-0.053880721	-0.053880721	-0.053880721	1.342531489	2.065210727	1.380105809	1.488673605	3.781068259	2.41706283	2.515904282	4.726415659	1.992725358
d__Bacteria|p__Actinobacteria|c__Actinobacteria|o__Actinomycetales|f__Microbacteriaceae|g__Microbacterium|s__Microbacterium_barkeri	12.09338096	12.69811029	12.26221867	12.06846956	13.41275398	11.77533959	12.51622317	11.32677038	11.55536268	11.42555523	11.52452638	10.51284268	11.35547481	13.43551723	10.98466889	10.58576403	10.59057217	11.40678556	14.42682394	13.50201366	13.43263332	13.25196272	12.66720846	13.46620383	10.56470811	11.39569821	11.80774256	11.59464545	12.11147448	13.57054561	12.6356539	13.67879774	11.31690861	13.66105822	9.804579322	12.41744546	12.56899209	12.60344708	12.7848189	13.967092	10.73973067	10.43836701	10.91502919	9.915968402	11.50235067	13.51897273	12.30306519	13.61286061	11.1804561
d__Bacteria|p__Actinobacteria|c__Actinobacteria|o__Actinomycetales|f__Microbacteriaceae|g__Microbacterium|s__Microbacterium_laevaniformans	10.33515562	13.23882817	12.51227885	15.14701427	15.28653916	13.87075016	15.18817365	14.13345751	10.49646874	9.453793949	10.59567253	12.29802858	10.1524835	10.88823892	13.7239008	11.85176777	10.90835335	12.51618881	11.17836983	10.54646232	10.24967244	14.05012109	15.87075837	13.69193472	10.22140349	9.925965668	10.61591622	12.75076952	9.270737721	9.446468022	10.21364866	12.7183184	9.70061005	12.44434742	8.600975763	10.15480792	13.4269117	12.13718285	10.44635861	12.82061922	11.48716538	10.63239655	10.21328084	11.69564358	10.90334152	10.72367675	14.26481199	11.54796269	10.10846006
d__Bacteria|p__Actinobacteria|c__Actinobacteria|o__Actinomycetales|f__Microbacteriaceae|g__Microbacterium|s__Microbacterium_testaceum	0.139663708	2.229023433	0.139663708	0.139663708	0.139663708	0.139663708	0.139663708	0.139663708	0.139663708	0.139663708	0.139663708	3.957933883	0.139663708	0.139663708	0.139663708	0.860365123	1.317607687	1.298436657	2.318800491	0.139663708	0.139663708	0.139663708	0.139663708	0.139663708	1.032079516	3.113261913	2.547600517	2.623929579	0.139663708	0.139663708	0.139663708	2.930217985	0.139663708	2.957447786	0.727776399	0.139663708	0.139663708	0.139663708	0.139663708	0.139663708	1.600110302	0.139663708	0.139663708	0.139663708	0.139663708	3.732931846	0.139663708	0.139663708	0.139663708
d__Bacteria|p__Actinobacteria|c__Actinobacteria|o__Actinomycetales|f__Micrococcaceae|g__Arthrobacter|s__Arthrobacter_arilaitensis	-1.756884655	1.126247928	2.786562247	1.52674786	0.218446048	2.524717459	2.213053097	3.512483664	2.300424439	2.240626373	3.422192467	5.914435607	2.702674831	2.843766438	1.232684605	7.979519388	2.355050686	3.002062691	2.879333722	2.332898463	-1.756884655	3.011385082	2.937913453	6.736843509	3.60978632	2.712902444	2.872456663	2.737583095	1.663644651	-1.756884655	2.313756579	1.892813897	3.308139738	3.645914337	4.086221074	2.226632501	1.002263526	2.109838202	3.097474201	-1.756884655	2.51587037	2.926011787	0.961947652	4.086200282	-1.756884655	3.081610487	2.847135134	-1.756884655	2.693438563
d__Bacteria|p__Actinobacteria|c__Actinobacteria|o__Actinomycetales|f__Micrococcaceae|g__Arthrobacter|s__Arthrobacter_crystallopoietes	-0.372893052	-0.372893052	-0.372893052	3.682378033	1.379392826	-0.372893052	1.220557118	2.544069305	-0.372893052	2.079682252	-0.372893052	2.254993477	2.361853431	-0.372893052	-0.372893052	3.228336366	1.217774422	2.214975415	2.794006263	-0.372893052	-0.372893052	-0.372893052	3.791791077	3.063194191	2.522196281	2.144041895	0.639522647	2.340508678	1.365762667	5.575472548	0.756434243	-0.372893052	1.980037965	2.890385078	2.343172325	-0.372893052	2.074705412	-0.372893052	2.089710043	-0.372893052	2.868092081	2.83294059	0.896531282	1.871530555	-0.372893052	1.814488633	-0.372893052	2.026247171	1.889570329
d__Bacteria|p__Actinobacteria|c__Actinobacteria|o__Actinomycetales|f__Micrococcaceae|g__Kocuria|s__Kocuria_atrinae	-0.260915276	1.621557494	-0.260915276	3.240627851	1.604307629	2.071497112	-0.260915276	0.996922827	-0.260915276	-0.260915276	-0.260915276	2.081404924	6.813766043	1.88710314	2.045455256	1.956685891	0.356365732	1.408976494	2.556659428	3.600897401	-0.260915276	-0.260915276	-0.260915276	2.443995367	2.820766202	1.585018252	2.261842043	1.515352137	2.423910821	7.239198724	0.941198582	4.196849289	1.045805619	2.277853771	1.475841109	-0.260915276	-0.260915276	2.822107487	-0.260915276	2.918479495	-0.260915276	2.22304673	1.090325052	2.942197567	-0.260915276	-0.260915276	-0.260915276	-0.260915276	0.978428697
d__Bacteria|p__Actinobacteria|c__Actinobacteria|o__Actinomycetales|f__Micrococcaceae|g__Kocuria|s__Kocuria_palustris	2.25527245	1.876542389	5.08145916	4.330510274	5.318169276	5.734900622	4.94057272	5.373760336	5.508569162	2.993213841	-0.021244541	3.446929534	5.564228117	-0.021244541	1.529137503	4.172933485	3.341399068	4.320377301	1.958087814	2.367665208	2.816026623	4.517863182	4.88563359	3.666057465	2.92488856	-0.021244541	2.522035736	4.137780769	2.685422965	7.61407685	3.490202931	4.812028151	4.992278027	-0.021244541	2.893394292	13.39965626	4.921503631	2.189255789	5.221630589	-0.021244541	3.199949447	2.858677615	3.254607895	4.029123702	3.621811612	3.24255787	4.978375593	3.497441844	2.406629134
d__Bacteria|p__Actinobacteria|c__Actinobacteria|o__Actinomycetales|f__Micrococcaceae|g__Kocuria|s__Kocuria_rhizophila	-0.03747188	3.132891392	2.172289161	4.723491237	2.134650189	2.678709874	1.937758488	3.228861812	-0.03747188	-0.03747188	1.371334202	4.253872242	6.087148422	-0.03747188	2.648383154	0.718706657	2.215720624	3.170432879	3.243699598	-0.03747188	-0.03747188	-0.03747188	-0.03747188	3.11249807	0.898873834	-0.03747188	1.217511973	2.56908403	2.117754332	6.409860944	1.362434819	8.05204301	2.879205958	4.689683348	2.776159875	2.623332288	-0.03747188	5.086946119	3.015154746	-0.03747188	2.323228378	1.467334669	1.536098189	0.71037985	-0.03747188	4.894633864	5.737790873	-0.03747188	3.196078665
d__Bacteria|p__Actinobacteria|c__Actinobacteria|o__Actinomycetales|f__Micrococcaceae|g__Micrococcus|s__Micrococcus_luteus	3.554476667	3.869185488	4.472598882	1.255962765	3.467096959	4.534245727	2.74449357	3.598107248	1.549799299	5.434996221	3.28317576	3.670483451	4.933584657	-0.774511957	1.902485967	2.964941927	3.879760129	2.422814135	2.495839243	1.975913938	2.492126343	2.624613284	2.552828119	3.470793218	5.253588342	4.124367099	5.638241433	4.903550925	3.820137542	2.600253427	3.865357715	5.837871443	4.235485316	2.172230284	4.060957261	4.466241844	2.249509754	1.77050564	3.363670734	2.915802798	3.90842028	8.162620735	5.085200854	6.110997366	-0.774511957	4.848530486	-0.774511957	3.957186347	3.939724084
d__Bacteria|p__Actinobacteria|c__Actinobacteria|o__Actinomycetales|f__Micrococcaceae|g__Rothia|s__Rothia_aeria	0.170084224	3.605497697	5.826607734	5.378995186	4.352912633	6.207487007	5.894776601	6.209139769	5.410817432	6.561192282	6.435593775	6.206952541	5.56998538	7.126725285	6.132570786	6.446842305	5.346382048	6.642907735	2.802667618	3.238551313	2.79967879	0.170084224	0.170084224	2.697400653	0.921342789	1.894820731	3.398953625	1.21975286	0.170084224	0.170084224	2.369811017	0.170084224	0.170084224	0.170084224	0.665172604	0.170084224	2.604376095	0.170084224	0.170084224	0.170084224	2.064145641	2.035793295	2.106387106	0.170084224	0.170084224	2.345574008	2.432596866	2.556181301	0.170084224
d__Bacteria|p__Actinobacteria|c__Actinobacteria|o__Actinomycetales|f__Micrococcaceae|g__Rothia|s__Rothia_dentocariosa	7.304063248	5.814965216	5.51813778	3.64918331	3.802410602	5.178634172	5.389568517	4.679489196	7.177318957	6.689866731	7.275526018	6.018067259	3.452346071	7.5819714	6.605020117	6.045092026	6.029018812	6.285650136	5.611137043	0.430125866	6.065726406	0.430125866	0.430125866	3.238378508	0.430125866	2.346583891	5.771531123	0.430125866	4.204435866	5.080220187	4.420714919	0.430125866	4.224576683	0.430125866	3.076246059	3.74008059	4.11322511	2.70656	4.743255006	5.849431514	3.747400171	4.73942408	4.298271634	0.430125866	5.242071464	4.827183363	0.430125866	0.430125866	2.432314721
d__Bacteria|p__Actinobacteria|c__Actinobacteria|o__Actinomycetales|f__Micrococcaceae|g__Rothia|s__Rothia_mucilaginosa	4.231445996	4.912985345	3.356344958	5.225523142	6.093704188	4.978029765	3.614239087	6.074464572	6.619055443	6.652259343	6.480406398	5.572609351	5.441386388	4.482992547	4.655034647	5.424827239	4.244630995	4.907194658	4.565370865	4.348341873	5.733746955	7.292815846	0.932757791	7.056992314	3.184783942	4.14257505	3.636064714	2.503779279	5.052364556	4.363806122	4.332355521	4.497828943	3.746320995	4.00498723	2.800980113	5.169632741	5.269099648	6.566784969	5.924902704	6.103907539	5.422188207	2.698840352	3.203391729	1.500741385	4.128861727	11.00935324	5.318994213	4.019750396	4.388522738
d__Bacteria|p__Actinobacteria|c__Actinobacteria|o__Actinomycetales|f__Micromonosporaceae|g__Longispora|s__Longispora_albida	1.665770637	-0.601084213	3.43516093	1.15501965	2.111354531	0.963905129	-0.601084213	1.843194998	-0.601084213	2.019630186	0.613336861	1.352448363	-0.601084213	2.442410559	-0.601084213	0.050757913	5.200186273	3.125473586	1.369847332	1.777686371	-0.601084213	-0.601084213	3.248495461	2.114257478	3.562529383	2.088402078	3.036172654	1.645822915	2.09409548	-0.601084213	2.128887607	-0.601084213	-0.601084213	1.947475184	2.824343508	-0.601084213	2.014312153	1.600034169	-0.601084213	2.590571378	3.449059975	-0.601084213	1.976096739	3.298592178	-0.601084213	1.736255917	-0.601084213	2.902667936	1.816484924
d__Bacteria|p__Actinobacteria|c__Actinobacteria|o__Actinomycetales|f__Mycobacteriaceae|g__Mycobacterium|s__Mycobacterium_fortuitum	3.651223709	2.314615437	5.64887178	7.786843377	8.116971418	9.047335753	9.22793355	8.595719212	8.407186873	6.49996288	8.52202142	8.321297334	7.164953796	5.675134103	10.28665623	8.56714408	7.382741727	10.29154608	10.71293924	10.3139632	10.08456822	8.837764415	9.456194329	8.836147019	6.848338501	7.662689702	10.30106946	6.383357026	6.573418189	9.331840395	4.618939064	7.823000107	8.878732556	6.848171221	3.977784444	9.798515096	14.07616416	7.956814465	3.655541396	4.653258007	10.39996344	9.093991875	11.63915698	5.671660853	-0.234688198	10.45721504	8.550202872	9.5243588	7.014822935
d__Bacteria|p__Actinobacteria|c__Actinobacteria|o__Actinomycetales|f__Mycobacteriaceae|g__Mycobacterium|s__Mycobacterium_phlei	8.47937689	8.425697426	7.846717337	9.776044009	9.661386045	10.22407992	10.70376572	10.05999091	11.06448001	9.40272294	11.11825661	9.723594735	9.987710222	8.66027643	11.73441743	10.5390387	9.040750686	11.42236597	11.20301925	10.628059	10.59312877	11.95555393	11.1967537	13.14912526	8.981339132	7.953332608	9.503480855	8.843076482	8.771923584	10.47382071	8.971711213	12.48067227	14.41536062	11.01457224	7.689482177	12.04084008	13.66165735	11.59618429	8.220339861	8.072095121	10.44826864	9.091708848	11.14953883	8.480396589	7.789190283	11.93183734	11.04509005	10.68546961	7.573129511
d__Bacteria|p__Actinobacteria|c__Actinobacteria|o__Actinomycetales|f__Mycobacteriaceae|g__Mycobacterium|s__Mycobacterium_smegmatis	-1.198457203	-1.198457203	1.90311056	2.65702503	3.023372668	2.80024463	2.036349618	1.729697248	2.414529785	2.361280297	2.837856031	1.869540614	0.728651074	3.376306674	1.831164744	1.735901856	2.894380438	2.432433017	-1.198457203	1.036238384	-1.198457203	-1.198457203	-1.198457203	1.352424389	2.918313714	2.224046353	2.060518771	2.440175481	1.333483543	-1.198457203	1.021780247	2.051557295	3.311888645	2.077341801	3.417964166	2.348818915	-1.198457203	0.869346043	-1.198457203	1.799889385	2.752913603	1.780312504	2.497843092	1.919287915	-1.198457203	0.997317248	-1.198457203	-1.198457203	2.325176554
d__Bacteria|p__Actinobacteria|c__Actinobacteria|o__Actinomycetales|f__Mycobacteriaceae|g__Mycobacterium|s__Mycobacterium_xenopi	5.860122233	5.724862717	5.602531509	7.50938709	7.928632317	6.936616577	7.633948558	6.740263694	5.867643224	4.859414586	6.364026031	5.630401506	5.120762739	5.817919688	7.554433198	4.7224873	5.041984251	6.877575458	6.223770953	7.111975744	7.75485109	6.723461275	7.481113658	7.673612585	4.83145991	5.540195421	5.26306305	5.25649675	5.984671456	7.714053264	6.472523465	7.231468393	6.928536108	8.217212143	3.351894692	7.252866853	8.68869234	7.613952438	5.480716198	7.304486307	4.202439438	3.416905011	6.470985094	4.182739826	5.666088392	6.870225076	6.466345804	6.780360272	4.488651283
d__Bacteria|p__Actinobacteria|c__Actinobacteria|o__Actinomycetales|f__Nakamurellaceae|g__Nakamurella|s__Nakamurella_multipartita	2.891989601	0.510034644	1.411143591	0.370189676	1.944795499	2.543288082	0.31429192	2.288631873	-1.46761103	0.750992853	1.714235599	2.555593795	3.698837916	0.789005584	2.236126285	2.773962157	2.131738899	1.125152477	-1.46761103	1.021823877	-1.46761103	1.608967418	-1.46761103	1.374052827	3.94550611	1.919193655	2.498120384	3.82435045	3.425688113	-1.46761103	3.140006074	1.17373767	2.755233975	1.199511546	4.39006381	3.275841785	-1.46761103	0.835907003	-1.46761103	-1.46761103	4.521483943	2.347376404	4.097919012	4.380302189	-1.46761103	-1.46761103	-1.46761103	1.215268623	3.537322064
d__Bacteria|p__Actinobacteria|c__Actinobacteria|o__Actinomycetales|f__Nocardiaceae|g__Rhodococcus|s__Rhodococcus_erythropolis	5.163327838	5.46617556	0.997494992	6.042065561	0.997494992	6.79488818	6.643195307	4.747653717	5.944861374	5.213634237	4.902252024	5.196050751	3.279954538	5.480999839	6.514079655	4.197936977	6.004241814	5.570988398	3.190473244	0.997494992	0.997494992	0.997494992	0.997494992	0.997494992	1.895579259	0.997494992	2.913263584	0.997494992	0.997494992	0.997494992	4.035027596	0.997494992	4.212574351	0.997494992	0.997494992	0.997494992	0.997494992	3.446593112	0.997494992	0.997494992	4.56637939	3.771960295	0.997494992	2.621032564	0.997494992	3.59816171	0.997494992	4.895982629	3.151546756
d__Bacteria|p__Actinobacteria|c__Actinobacteria|o__Actinomycetales|f__Nocardiaceae|g__Rhodococcus|s__Rhodococcus_opacus	6.623817979	8.170554827	7.638714424	7.497250866	8.613357259	6.980565254	8.514563738	6.217635313	5.674212981	6.780259009	6.867025433	5.04658756	5.835430995	7.231839656	5.973622659	6.258780157	4.926851108	7.181102121	10.08368934	9.811895412	9.262339603	9.270436772	8.432744171	8.946430857	6.243433978	7.171789532	7.655849166	6.829103251	7.067321474	9.733049062	8.456601654	10.25099705	6.47409153	10.195891	5.667080184	8.448377392	9.4447963	7.412744301	8.854042994	10.325772	5.451296202	6.579383945	6.702594741	6.127480348	7.415544778	9.100838277	8.217101927	10.46788365	6.893010064
d__Bacteria|p__Actinobacteria|c__Actinobacteria|o__Actinomycetales|f__Nocardioidaceae|g__Aeromicrobium|s__Aeromicrobium_marinum	3.96377301	1.220754976	2.704712503	-0.765562864	4.170257665	0.879414248	1.024153902	0.56166285	-0.765562864	0.69301862	3.124366763	3.122738292	4.423541458	3.469923958	2.213087893	2.633891915	5.004224813	0.996447119	1.306104459	1.734788455	-0.765562864	-0.765562864	2.259248371	-0.765562864	2.131235586	3.404593672	3.217558664	2.282050835	3.070399654	3.327732647	5.63907082	3.938110638	1.361094043	-0.765562864	3.054555189	2.598459237	2.97769899	3.087037951	2.000361121	-0.765562864	3.309938308	0.59791228	2.34138327	2.373557082	-0.765562864	3.257866642	1.789516281	5.103955724	3.520044804
d__Bacteria|p__Actinobacteria|c__Actinobacteria|o__Actinomycetales|f__Nocardioidaceae|g__Nocardioides|s__Nocardioides_sp_JS614	4.100112243	3.552586723	5.897910344	1.394146398	4.935688319	2.49982347	1.915734431	2.278783333	1.727940951	3.631788713	4.079324731	2.466660768	3.533235882	3.010652767	3.759013695	3.960044849	4.861869237	1.287248847	3.11447685	2.196956892	3.412082465	-1.463823956	-1.463823956	6.86152675	3.159537114	4.547232613	4.525427337	2.837080531	2.948754009	2.860438226	4.151254806	2.377729493	3.189927299	1.366148142	4.292381929	2.729096048	-1.463823956	5.319088116	4.827939193	3.86531423	3.64356501	4.241331557	2.158310276	4.019969521	2.564330138	4.198411766	-1.463823956	3.080372	3.497890266
d__Bacteria|p__Actinobacteria|c__Actinobacteria|o__Actinomycetales|f__Promicromonosporaceae|g__Isoptericola|s__Isoptericola_variabilis	4.56453365	4.790190018	-0.04670945	-0.04670945	3.71295919	-0.04670945	-0.04670945	2.458344881	-0.04670945	3.029588842	-0.04670945	1.05314611	4.285613146	-0.04670945	-0.04670945	2.601569067	2.159762715	-0.04670945	1.97322779	2.391207432	-0.04670945	-0.04670945	-0.04670945	3.716235472	2.338812583	-0.04670945	-0.04670945	2.624243002	-0.04670945	-0.04670945	4.065968744	-0.04670945	-0.04670945	2.565217914	3.8066829	-0.04670945	-0.04670945	3.125155091	-0.04670945	4.871827332	-0.04670945	-0.04670945	-0.04670945	1.083828109	-0.04670945	2.348746842	2.44456869	2.580648903	-0.04670945
d__Bacteria|p__Actinobacteria|c__Actinobacteria|o__Actinomycetales|f__Promicromonosporaceae|g__Xylanimonas|s__Xylanimonas_cellulosilytica	2.127529415	1.730394083	2.618846531	-0.75302272	-0.75302272	2.490598496	0.794219619	1.805569869	2.741783463	2.690275765	2.609891418	2.214620888	1.111049845	-0.75302272	2.177500293	1.441553474	1.902131654	2.982125007	1.037970948	-0.75302272	2.693004555	-0.75302272	2.745106293	3.517142723	2.800414003	2.852152622	2.552167678	3.118334704	2.563235882	1.899253227	2.226967935	2.923933847	1.085510432	-0.75302272	3.481431174	-0.75302272	-0.75302272	-0.75302272	2.499233709	-0.75302272	1.096166847	1.512868329	1.932988103	3.127899028	-0.75302272	-0.75302272	1.455889164	1.576545784	2.8111972
d__Bacteria|p__Actinobacteria|c__Actinobacteria|o__Actinomycetales|f__Propionibacteriaceae|g__Microlunatus|s__Microlunatus_phosphovorus	5.574756904	2.882984824	1.871844806	4.586407561	2.858740986	4.006607062	2.186636583	3.484413543	3.049595927	3.84862412	2.183310633	1.933424907	4.416896524	3.247057951	3.457056676	2.391678952	3.429934875	3.070091014	1.955359411	1.471768976	-1.086443983	-1.086443983	-1.086443983	1.833729299	4.33653095	5.963965771	4.2568864	3.725665985	4.742494582	2.052476631	6.551853546	3.726079128	1.617456318	1.654365796	5.564898278	2.974372079	3.378769454	1.280715594	1.743487367	-1.086443983	5.686819997	4.155862053	4.157772913	4.144445604	2.814797354	2.408665712	2.522018658	2.681613439	5.959983657
d__Bacteria|p__Actinobacteria|c__Actinobacteria|o__Actinomycetales|f__Propionibacteriaceae|g__Propionibacterium|s__Propionibacterium_acidipropionici	3.351666144	1.352559036	1.368869772	4.203105273	1.333890323	3.163510735	1.150910752	2.350786277	1.482472837	2.882898601	2.271187063	2.836088284	-0.684752229	-0.684752229	3.656894161	2.801974504	1.14770507	1.607794428	1.44009964	4.314547843	2.361113676	4.65912001	-0.684752229	2.242644657	2.477979087	-0.684752229	4.342333933	2.708261135	2.810776899	2.461933102	3.641536615	2.03628599	0.729450006	5.851169559	2.839844535	4.201810608	-0.684752229	2.651857525	-0.684752229	2.756156393	3.849848917	2.003522394	3.108885018	2.662796948	-0.684752229	3.441968122	2.93263663	2.079069932	2.320319548
d__Bacteria|p__Actinobacteria|c__Actinobacteria|o__Actinomycetales|f__Propionibacteriaceae|g__Propionibacterium|s__Propionibacterium_acnes	8.070788078	8.724561657	8.03151713	8.628412	8.667580494	8.337610969	8.858057491	8.842765325	9.114944577	8.219516702	8.428442083	8.592843423	7.684932774	8.425257706	9.054709964	8.000013243	8.282005645	8.776921284	7.695038152	8.346301854	9.177779532	8.498907759	8.74182725	8.708081818	7.156286166	7.566008111	7.162418877	7.404093462	9.478788547	8.281904353	7.79556669	8.73095963	8.465947204	8.432714491	6.134378932	8.455933526	9.790771613	8.311913902	7.952054882	8.496261391	7.324710868	7.659859176	8.338495604	6.383148082	8.777299283	8.246294579	7.965962499	8.75333966	6.166151794
d__Bacteria|p__Actinobacteria|c__Actinobacteria|o__Actinomycetales|f__Propionibacteriaceae|g__Propionibacterium|s__Propionibacterium_avidum	0.26675764	0.26675764	3.252175708	4.969659972	0.26675764	0.26675764	4.350843961	1.637150339	0.26675764	3.524455731	0.26675764	7.122920836	0.26675764	2.60698628	2.779508152	1.47565	3.900736379	2.955588068	0.26675764	4.47413527	0.26675764	0.26675764	0.26675764	0.26675764	0.26675764	0.26675764	1.440857239	0.26675764	0.26675764	0.26675764	4.915160197	4.021396846	0.26675764	5.15501063	2.158923463	3.740191947	4.131766178	2.655625488	5.628948977	3.730652851	1.700336056	0.26675764	4.085737838	0.26675764	0.26675764	2.803466584	2.90493875	4.069370404	3.291904449
d__Bacteria|p__Actinobacteria|c__Actinobacteria|o__Actinomycetales|f__Propionibacteriaceae|g__Propionibacterium|s__Propionibacterium_freudenreichii	1.24326584	1.733822177	-1.142703619	5.029521181	0.828100552	0.504519966	0.649457284	1.820897809	1.882709386	0.317869785	2.932473373	4.776032627	3.593913976	1.126903752	1.294219417	3.64201882	2.735779948	1.095513598	2.852504318	-1.142703619	2.848807729	-1.142703619	-1.142703619	1.71531896	4.211669464	2.263598023	2.508672025	2.594883167	2.698497504	1.929410644	2.918609615	-1.142703619	1.898672144	3.146326623	3.209567899	4.166817195	1.610121888	3.156988656	2.624364198	-1.142703619	2.938363286	3.079127396	2.793996299	4.304175261	-1.142703619	1.317454853	1.415864886	1.555620677	2.985709514
d__Bacteria|p__Actinobacteria|c__Actinobacteria|o__Actinomycetales|f__Propionibacteriaceae|g__Propionibacterium|s__Propionibacterium_propionicum	-0.100051391	2.82767058	-0.100051391	5.275684775	3.393082845	-0.100051391	-0.100051391	-0.100051391	-0.100051391	-0.100051391	-0.100051391	-0.100051391	3.03047337	-0.100051391	-0.100051391	2.487153839	1.041286964	-0.100051391	2.01136684	2.448276373	4.603985239	-0.100051391	2.982799564	3.833313644	-0.100051391	-0.100051391	4.490364711	1.81016532	1.89022625	-0.100051391	1.192714531	-0.100051391	4.037719355	2.63016762	1.238580851	4.397748877	2.701768684	-0.100051391	-0.100051391	-0.100051391	1.315010567	1.289585952	4.115012496	1.081687113	-0.100051391	3.381552845	2.504054311	-0.100051391	1.23275219
d__Bacteria|p__Actinobacteria|c__Actinobacteria|o__Actinomycetales|f__Pseudonocardiaceae|g__Actinomycetospora|s__Actinomycetospora_chiangmaiensis	-0.764168658	1.575569753	-0.764168658	3.587923486	1.554129778	1.173495122	-0.764168658	3.679815377	1.724768512	0.953934585	0.739445242	0.997843867	-0.764168658	-0.764168658	1.147262158	1.420701194	4.061703413	-0.764168658	2.737814409	2.181063924	-0.764168658	-0.764168658	2.798839683	2.597783468	2.868051942	-0.764168658	-0.764168658	2.017799527	3.250251676	2.849624022	4.013239597	-0.764168658	1.740878999	-0.764168658	2.952949605	-0.764168658	-0.764168658	1.961107004	-0.764168658	3.18752307	2.830367296	2.32316488	3.274555423	2.933487057	-0.764168658	-0.764168658	-0.764168658	-0.764168658	3.371739917
d__Bacteria|p__Actinobacteria|c__Actinobacteria|o__Actinomycetales|f__Pseudonocardiaceae|g__Amycolatopsis|s__Amycolatopsis_azurea	5.281252717	4.928062797	3.910577602	5.223440117	5.61473468	6.431402959	7.175939562	6.623823998	5.403255411	4.343435663	5.77900885	5.894198846	4.423548697	2.586950825	9.285480863	7.481750428	5.645205568	8.506783834	6.167741549	4.79707324	4.717421444	8.415901999	5.84398195	6.979750187	3.508067623	3.118019505	4.518980211	4.240661457	2.278479354	5.990460921	2.573327385	5.919775406	6.610076172	4.820734587	2.633680186	7.305065717	6.954211744	7.24479725	3.061204025	3.601511403	3.742461186	1.666817364	5.925352099	2.164767102	-0.108399922	8.601551698	4.854581844	4.443135323	0.993408663
d__Bacteria|p__Actinobacteria|c__Actinobacteria|o__Actinomycetales|f__Pseudonocardiaceae|g__Pseudonocardia|s__Pseudonocardia_dioxanivorans	-0.389798425	3.034916069	-0.389798425	1.442375031	-0.389798425	1.242981954	-0.389798425	0.927586533	-0.389798425	1.057968362	-0.389798425	4.88175618	-0.389798425	3.3778231	2.566767035	0.772333139	3.454677775	-0.389798425	3.140797282	4.448230661	2.557811767	-0.389798425	-0.389798425	2.443164405	0.452315197	-0.389798425	0.738886186	1.470558615	-0.389798425	5.114275834	7.344085587	2.243462603	2.941939652	2.269157561	0.581099694	-0.389798425	-0.389798425	-0.389798425	-0.389798425	-0.389798425	-0.389798425	2.918369184	1.780675375	2.112381646	-0.389798425	4.045949366	-0.389798425	3.879790327	-0.389798425
d__Bacteria|p__Actinobacteria|c__Actinobacteria|o__Actinomycetales|f__Pseudonocardiaceae|g__Saccharomonospora|s__Saccharomonospora_azurea	5.699459628	8.010348302	2.222467351	4.77267127	0.222080951	2.68090475	2.010158435	7.876496813	3.240600586	4.201344146	0.222080951	2.018017372	3.880063474	0.222080951	0.222080951	4.893863135	2.853574137	0.222080951	4.20818585	2.720142087	4.204497684	3.309320159	4.895448251	3.073591557	2.386616437	2.16805985	2.509167702	7.499803424	3.62699623	3.287195435	1.489346628	6.556772183	3.575632351	3.883942651	3.473612062	3.583021795	0.222080951	5.149852713	5.410608006	6.385694568	3.590454125	1.584307227	2.406765125	5.843643532	5.108149144	4.241825218	0.222080951	4.519623256	2.760886309
d__Bacteria|p__Actinobacteria|c__Actinobacteria|o__Actinomycetales|f__Sanguibacteraceae|g__Sanguibacter|s__Sanguibacter_keddieii	3.919501151	4.469031238	2.745727587	1.231347439	1.345322704	1.044072404	1.179007603	2.564842478	-0.48947633	2.753258393	-0.48947633	2.502396347	4.348125548	-0.48947633	-0.48947633	1.239721703	1.966012394	0.537526393	3.230022426	-0.48947633	-0.48947633	-0.48947633	3.282765359	2.171314196	3.342406969	1.326347959	2.725782873	3.442805086	2.68770502	2.370631419	3.934022408	1.9837492	2.342014182	2.927465869	2.138165658	-0.48947633	2.073376771	3.102154861	-0.48947633	-0.48947633	2.904123119	1.953969478	1.5490877	2.661390162	-0.48947633	1.800906679	1.892525438	2.943885502	3.505830454
d__Bacteria|p__Actinobacteria|c__Actinobacteria|o__Actinomycetales|f__Segniliparaceae|g__Segniliparus|s__Segniliparus_rotundus	-0.456155117	1.48329797	2.367004568	1.346153709	-0.456155117	-0.456155117	1.291335459	2.43357736	-0.456155117	-0.456155117	-0.456155117	6.130560608	2.542962015	3.250053761	-0.456155117	1.054655106	0.637274156	2.086536557	2.446704381	1.985203454	-0.456155117	-0.456155117	2.497289376	3.922506012	3.00485683	2.304094422	3.432989504	3.361922166	3.289302532	-0.456155117	1.480736741	3.094418302	0.890118738	2.159459592	3.46350193	3.419170455	3.805095714	1.802877034	2.244510257	2.819476332	0.899507874	1.601098343	0.935985724	3.546125913	-0.456155117	2.879304498	2.038640044	-0.456155117	1.530728197
d__Bacteria|p__Actinobacteria|c__Actinobacteria|o__Actinomycetales|f__Streptomycetaceae|g__Streptomyces|s__Streptomyces_filamentosus	5.011417355	4.538972628	3.301605836	3.655355013	3.800227413	4.102169209	4.291477899	4.309723082	2.57747903	3.546923189	0.611820327	4.15293594	4.423430128	4.142937248	4.549664691	1.701001499	3.344701745	3.034387939	3.920790232	3.835467883	7.789533623	6.508781444	6.7799905	3.266949808	3.306648141	5.905097534	3.371894825	4.084073113	4.180331793	7.818590575	4.217799334	6.986490239	3.070306419	5.016011551	4.40218553	4.717250373	5.424450813	4.195810035	4.689771209	6.791614996	4.403169329	3.415928625	2.646047148	3.406852376	4.158973145	3.789703245	5.208117214	5.364249514	3.631011055
d__Bacteria|p__Actinobacteria|c__Actinobacteria|o__Actinomycetales|f__Streptomycetaceae|g__Streptomyces|s__Streptomyces_viridochromogenes	2.877648856	-0.506088988	2.430207537	1.368446545	1.492602596	-0.506088988	2.742659114	4.732281348	-0.506088988	3.538697862	2.420635696	-0.506088988	1.683606802	1.795633942	1.14182684	4.014164669	2.47725306	1.763799609	3.895002621	3.012996488	-0.506088988	-0.506088988	-0.506088988	3.413179403	2.951324703	2.364776296	3.538911334	2.275822449	-0.506088988	-0.506088988	2.407992169	-0.506088988	1.653606068	2.214345291	4.231978444	3.524538493	2.285689746	-0.506088988	-0.506088988	-0.506088988	2.592894581	3.150547637	2.97584574	3.580614779	-0.506088988	4.032218682	3.07554792	-0.506088988	3.497674628
d__Bacteria|p__Actinobacteria|c__Actinobacteria|o__Bifidobacteriales|f__Bifidobacteriaceae|g__Bifidobacterium|s__Bifidobacterium_thermophilum	0.289778604	8.947407064	0.289778604	5.273501683	2.27018074	0.289778604	0.289778604	1.625289368	0.289778604	0.289778604	0.289778604	0.289778604	3.38054013	4.902241337	0.289778604	1.467899854	0.289778604	2.910167622	0.289778604	0.289778604	4.300728912	0.289778604	4.996630063	0.289778604	0.289778604	0.289778604	1.433992707	0.289778604	0.289778604	4.40862603	1.566124099	3.948847335	0.289778604	7.425989177	2.701451886	0.289778604	0.289778604	0.289778604	0.289778604	0.289778604	0.289778604	0.289778604	3.416119483	0.289778604	0.289778604	0.289778604	0.289778604	0.289778604	0.289778604
d__Bacteria|p__Actinobacteria|c__Actinobacteria|o__Bifidobacteriales|f__Bifidobacteriaceae|g__Gardnerella|s__Gardnerella_vaginalis	2.668156813	5.413707832	4.513856618	2.988312124	2.256706599	3.289141119	0.303538011	0.303538011	3.301878349	4.459642207	6.351694497	0.303538011	2.443360417	5.138892328	0.303538011	3.158438275	1.778252336	4.190813209	4.262995148	5.891217213	8.262489587	0.303538011	0.303538011	5.560460854	1.145498535	2.236507723	2.575335214	4.0076793	3.114954267	3.348161705	3.724354825	0.303538011	8.393479483	4.554188208	1.274259619	2.696128738	7.427464898	4.564754833	6.577223426	3.632841966	6.444609461	4.649963981	0.303538011	2.129304426	10.34362257	2.741681952	4.855903252	2.977716567	3.524360263
d__Bacteria|p__Actinobacteria|c__Actinobacteria|o__Coriobacteriales|f__Coriobacteriaceae|g__Atopobium|s__Atopobium_vaginae	0.051647438	0.051647438	2.753717416	2.579841957	0.051647438	3.557937027	0.051647438	0.051647438	0.051647438	0.051647438	2.384146391	0.051647438	0.051647438	0.051647438	0.051647438	0.691946084	3.037448804	1.698292701	0.051647438	0.051647438	3.776733924	0.051647438	0.051647438	2.718903111	0.051647438	0.051647438	0.051647438	0.051647438	1.876597972	0.051647438	1.905462994	0.051647438	0.051647438	0.051647438	0.051647438	0.051647438	2.620727719	0.051647438	0.051647438	0.051647438	0.051647438	5.249941946	0.051647438	0.051647438	6.011573315	0.051647438	3.347579399	0.051647438	0.051647438
d__Bacteria|p__Actinobacteria|c__Actinobacteria|o__Coriobacteriales|f__Coriobacteriaceae|g__Collinsella|s__Collinsella_intestinalis	6.383769052	6.168483479	3.634362858	3.461180583	4.133264761	4.127236299	3.398224624	5.346195082	0.943065148	0.943065148	2.131224263	1.99302968	0.943065148	3.052736837	5.403716504	2.032858659	3.677482995	3.648548415	0.943065148	4.168525043	4.653300935	6.404418021	6.772508891	5.873661913	3.220376474	4.109330042	3.073839419	3.14138272	0.943065148	3.798692324	2.123718701	3.412416185	4.067415825	5.953629113	2.844056561	5.050803273	5.005284747	4.52906978	4.444673588	5.638490035	2.934032938	3.382683115	2.978435615	2.655496212	4.49221218	4.688077293	4.225857307	5.367106981	5.19728996
d__Bacteria|p__Actinobacteria|c__Actinobacteria|o__Rubrobacterales|f__Rubrobacteraceae|g__Rubrobacter|s__Rubrobacter_xylanophilus	2.997770293	1.026612942	1.042695636	1.753764038	-0.982214427	2.812245507	0.827783928	0.360051793	1.154710403	1.803663253	-0.982214427	1.318970594	2.720612998	-0.982214427	4.288261724	0.582637513	3.161130765	1.278279858	3.052757978	3.59051195	-0.982214427	-0.982214427	-0.982214427	2.920833419	3.074608333	2.457990276	2.8842705	2.099935713	0.992722756	-0.982214427	1.023960099	1.700780627	1.690477413	1.726960882	1.989665767	-0.982214427	-0.982214427	1.357623357	-0.982214427	-0.982214427	3.139471504	2.388434073	1.229252802	3.436137652	-0.982214427	3.537310701	-0.982214427	2.742352016	1.587715322
d__Bacteria|p__Actinobacteria|c__Actinobacteria|o__Solirubrobacterales|f__Conexibacteraceae|g__Conexibacter|s__Conexibacter_woesei	2.63711285	1.471445384	-1.679238689	2.743677217	2.924379925	2.435908511	1.829494237	3.220707396	3.132977519	2.914081852	0.50804614	3.817251903	2.814677516	1.829494237	2.963509001	2.280628218	5.602717896	3.304813282	1.581565776	2.121465672	-1.679238689	-1.679238689	-1.679238689	1.451178647	4.784819398	3.703659285	5.589233082	3.89202666	3.478823308	1.685675156	4.319358693	-1.679238689	3.734946149	-1.679238689	4.659648843	2.010436342	1.335955367	0.858349551	1.354439556	2.000303383	4.631243187	3.70638025	2.377494399	4.617417814	-1.679238689	-1.679238689	1.123183959	3.038646949	4.476014573
d__Bacteria|p__Bacteroidetes|c__Bacteroidia|o__Bacteroidales|f__Prevotellaceae|g__Prevotella|s__Prevotella_copri	-1.119684136	1.017178443	1.034286188	2.855043465	0.997597501	2.916620606	-1.119684136	1.644246501	3.229190727	1.843755059	1.025694316	1.328169887	3.968976422	2.963765529	0.626008871	3.910784069	1.076621119	3.652563755	1.108996637	1.570170961	2.075015164	5.192377844	-1.119684136	4.194034046	3.402685775	2.99990991	1.342998569	2.895693943	3.007009282	-1.119684136	2.834121522	-1.119684136	1.168153927	-1.119684136	4.149595227	3.627911971	2.907282755	-1.119684136	1.855871608	-1.119684136	1.181414582	1.699950518	2.56884716	3.209499471	-1.119684136	1.523322426	2.674465054	-1.119684136	3.121638162
d__Bacteria|p__Bacteroidetes|c__Bacteroidia|o__Bacteroidales|f__Prevotellaceae|g__Prevotella|s__Prevotella_melaninogenica	0.221799511	4.567804475	4.109222495	4.739082165	2.426495141	0.221799511	4.652705384	1.708565603	0.221799511	0.221799511	4.097989516	3.187196393	0.221799511	3.805394298	0.221799511	0.221799511	5.863062366	3.764966757	0.221799511	0.221799511	3.548395021	0.221799511	0.221799511	0.221799511	1.801243299	0.221799511	3.203701578	1.549693558	3.395267061	7.048236684	0.221799511	0.221799511	3.624120224	0.221799511	1.317529648	0.221799511	3.301325348	0.221799511	0.221799511	0.221799511	4.787200021	0.221799511	4.062615342	1.520667446	0.221799511	11.54303695	0.221799511	0.221799511	0.221799511
d__Bacteria|p__Bacteroidetes|c__Cytophagia|o__Cytophagales|f__Cytophagaceae|g__Dyadobacter|s__Dyadobacter_fermentans	4.332196239	-0.155217328	1.896705369	-0.155217328	1.861754864	-0.155217328	1.678926703	-0.155217328	-0.155217328	2.12843065	2.798276022	2.17666588	-0.155217328	2.167557822	-0.155217328	3.825411136	-0.155217328	1.650532137	3.933582274	-0.155217328	2.888128224	-0.155217328	-0.155217328	-0.155217328	1.720586476	-0.155217328	1.010125804	1.765562203	4.125362532	-0.155217328	5.118184569	-0.155217328	-0.155217328	4.696578936	0.847214567	-0.155217328	-0.155217328	3.79301902	-0.155217328	-0.155217328	1.267669421	-0.155217328	-0.155217328	2.77393947	-0.155217328	2.36257277	-0.155217328	-0.155217328	5.666969051
d__Bacteria|p__Bacteroidetes|c__Cytophagia|o__Cytophagales|f__Cytophagaceae|g__Pontibacter|s__Pontibacter_roseus	0.092370864	0.092370864	0.092370864	0.092370864	3.828689935	0.092370864	0.092370864	0.092370864	0.092370864	3.725497434	4.035727262	1.834182457	2.181671935	0.092370864	0.092370864	3.49173613	0.092370864	1.799713208	0.092370864	0.092370864	0.092370864	0.092370864	0.092370864	0.092370864	0.092370864	1.979703046	0.092370864	0.092370864	0.092370864	0.092370864	0.092370864	0.092370864	0.092370864	2.688076751	0.634132593	0.092370864	4.759821485	2.33420833	0.092370864	0.092370864	2.666303886	0.092370864	0.092370864	0.748960921	0.092370864	2.472950081	0.092370864	0.092370864	0.092370864
d__Bacteria|p__Bacteroidetes|c__Flavobacteriia|o__Flavobacteriales|f__Flavobacteriaceae|g__Bergeyella|s__Bergeyella_zoohelcum	-0.334836803	4.143729667	-0.334836803	-0.334836803	-0.334836803	1.887015589	-0.334836803	-0.334836803	-0.334836803	1.676893936	3.1769777	1.015618619	-0.334836803	2.553254103	1.862208157	-0.334836803	-0.334836803	2.289247853	5.354285924	4.921418786	2.346133231	-0.334836803	-0.334836803	2.241856844	1.317612352	1.423596588	-0.334836803	-0.334836803	-0.334836803	3.36057569	3.473161025	3.504925043	-0.334836803	4.750453452	-0.334836803	-0.334836803	-0.334836803	4.707190866	-0.334836803	3.640364262	-0.334836803	1.567323391	4.086062323	0.276910239	-0.334836803	1.883156418	1.971879477	-0.334836803	1.959288852
d__Bacteria|p__Bacteroidetes|c__Flavobacteriia|o__Flavobacteriales|f__Flavobacteriaceae|g__Chryseobacterium|s__Chryseobacterium_gleum	2.777299749	2.381412623	-0.094198743	-0.094198743	-0.094198743	1.32344383	-0.094198743	-0.094198743	-0.094198743	2.903448929	3.258145678	0.87793201	1.764014999	-0.094198743	1.304251147	-0.094198743	-0.094198743	2.150045151	5.494397645	5.646408091	5.563865349	-0.094198743	-0.094198743	2.365488283	2.402264446	-0.094198743	-0.094198743	-0.094198743	-0.094198743	6.144030911	2.876425732	5.086233536	2.523286704	6.681136325	0.748772255	3.32626149	-0.094198743	6.223851087	2.289476729	2.796956309	1.102343655	1.080845211	4.125949135	0.905050947	-0.094198743	4.524885832	3.472906368	2.228047873	-0.094198743
d__Bacteria|p__Bacteroidetes|c__Flavobacteriia|o__Flavobacteriales|f__Flavobacteriaceae|g__Riemerella|s__Riemerella_columbina	-0.242152016	1.978645957	-0.242152016	-0.242152016	-0.242152016	-0.242152016	-0.242152016	-0.242152016	-0.242152016	-0.242152016	-0.242152016	-0.242152016	2.132480244	-0.242152016	2.378471134	2.095226899	0.623600241	-0.242152016	4.629642371	4.819523045	3.326053952	-0.242152016	2.096317695	-0.242152016	0.847881333	-0.242152016	-0.242152016	-0.242152016	-0.242152016	3.411540712	2.599173162	4.256276166	-0.242152016	3.417896963	0.773255799	-0.242152016	-0.242152016	4.075512284	-0.242152016	-0.242152016	-0.242152016	-0.242152016	4.25522635	-0.242152016	-0.242152016	2.868345566	1.733169657	1.841066961	-0.242152016
d__Bacteria|p__Bacteroidetes|c__Flavobacteriia|o__Flavobacteriales|f__Flavobacteriaceae|s__Flavobacteriaceae_bacterium_3519-10	-0.148121155	2.522995464	-0.148121155	-0.148121155	2.502976242	-0.148121155	-0.148121155	1.086012102	-0.148121155	6.158743602	-0.148121155	1.242816609	3.661773453	-0.148121155	3.310935741	3.11402079	0.893182588	-0.148121155	5.415411812	5.570970226	5.615225865	-0.148121155	2.664527895	-0.148121155	-0.148121155	-0.148121155	-0.148121155	0.95413576	-0.148121155	5.008124978	3.456235191	4.555798112	1.133973663	6.033385576	0.761421382	2.093678166	-0.148121155	5.481316958	-0.148121155	-0.148121155	1.840832523	-0.148121155	4.617969012	1.278029164	-0.148121155	5.03672652	4.11733436	-0.148121155	2.214775061
d__Bacteria|p__Bacteroidetes|c__Sphingobacteriia|o__Sphingobacteriales|f__Sphingobacteriaceae|g__Pedobacter|s__Pedobacter_agri	-0.035412435	-0.035412435	-0.035412435	2.62759928	1.901924045	1.583838421	-0.035412435	-0.035412435	-0.035412435	-0.035412435	3.595652225	2.570376536	-0.035412435	-0.035412435	3.30135069	4.285768271	-0.035412435	-0.035412435	-0.035412435	-0.035412435	-0.035412435	-0.035412435	2.942092934	-0.035412435	-0.035412435	-0.035412435	-0.035412435	1.131450484	-0.035412435	2.984531971	2.789213324	3.5440865	-0.035412435	-0.035412435	0.92744064	-0.035412435	-0.035412435	-0.035412435	-0.035412435	-0.035412435	2.579392347	2.931715803	-0.035412435	-0.035412435	-0.035412435	-0.035412435	-0.035412435	-0.035412435	1.251847272
d__Bacteria|p__Bacteroidetes|c__Sphingobacteriia|o__Sphingobacteriales|f__Sphingobacteriaceae|g__Sphingobacterium|s__Sphingobacterium_spiritivorum	7.253020775	6.95666436	0.329471466	2.459120342	4.283778212	0.329471466	0.329471466	2.706407933	0.329471466	0.329471466	4.321710424	4.165313933	3.873296107	0.329471466	3.137221574	4.117430291	2.04393511	1.600464599	0.329471466	3.214235975	0.329471466	0.329471466	0.329471466	0.329471466	0.329471466	0.329471466	2.970602459	1.69712123	0.329471466	0.329471466	2.618146697	0.329471466	3.378520059	3.420140969	1.844833358	0.329471466	0.329471466	0.329471466	5.38700278	0.329471466	0.329471466	0.329471466	0.329471466	2.09899917	0.329471466	0.329471466	5.104965988	4.578515034	0.329471466
d__Bacteria|p__Bacteroidetes|c__Sphingobacteriia|o__Sphingobacteriales|g__Niabella|s__Niabella_aurantiaca	-0.158698116	4.615112584	-0.158698116	-0.158698116	5.762592883	-0.158698116	-0.158698116	-0.158698116	-0.158698116	-0.158698116	1.954292633	-0.158698116	3.095802992	-0.158698116	-0.158698116	-0.158698116	-0.158698116	2.209571109	2.991348726	4.158806159	4.064740708	4.203867934	-0.158698116	-0.158698116	-0.158698116	3.445527288	3.258444872	1.097294526	1.91039933	-0.158698116	2.881684014	4.34776683	-0.158698116	-0.158698116	1.529079955	-0.158698116	-0.158698116	2.292697516	-0.158698116	-0.158698116	2.65583606	-0.158698116	5.381982037	-0.158698116	-0.158698116	-0.158698116	4.226917366	-0.158698116	1.997374375
d__Bacteria|p__Bacteroidetes|c__Sphingobacteriia|o__Sphingobacteriales|g__Niastella|s__Niastella_koreensis	-0.21327491	3.801694818	-0.21327491	-0.21327491	4.675199088	-0.21327491	-0.21327491	-0.21327491	-0.21327491	-0.21327491	-0.21327491	1.647007364	-0.21327491	-0.21327491	-0.21327491	-0.21327491	2.676777415	2.481689802	1.930651794	2.37428821	2.859933791	-0.21327491	-0.21327491	-0.21327491	-0.21327491	1.80242565	2.857146464	1.013473436	1.807646062	2.961658274	3.353952411	-0.21327491	-0.21327491	2.558979947	0.798993454	-0.21327491	-0.21327491	-0.21327491	2.649124003	-0.21327491	2.535726184	2.499132405	4.854422785	1.690634066	-0.21327491	-0.21327491	2.430924933	2.575358134	1.892595996
d__Bacteria|p__Bacteroidetes|c__Sphingobacteriia|o__Sphingobacteriales|g__Segetibacter|s__Segetibacter_koreensis	2.537284633	6.754222636	-0.043079409	-0.043079409	4.502391199	-0.043079409	-0.043079409	1.39424096	-0.043079409	-0.043079409	-0.043079409	2.99594503	-0.043079409	-0.043079409	1.714232349	2.247136687	1.566186242	1.865091005	-0.043079409	-0.043079409	-0.043079409	-0.043079409	-0.043079409	-0.043079409	-0.043079409	4.103933284	2.839652854	-0.043079409	-0.043079409	-0.043079409	3.937041463	2.829915072	-0.043079409	-0.043079409	1.016209779	-0.043079409	-0.043079409	-0.043079409	4.03090666	-0.043079409	3.608047805	1.433497316	5.388058511	1.949267942	5.25314391	-0.043079409	2.723946021	2.875088282	2.160611195
d__Bacteria|p__Cyanobacteria|o__Chroococcales|g__Microcystis|s__Microcystis_aeruginosa	1.966982374	2.389918659	4.211455074	5.073993456	5.139723114	4.327655153	4.826559318	4.957262524	3.697769503	1.169146244	3.917550363	4.338835063	3.745930722	3.186916087	5.209778569	2.636569617	3.505984608	4.081724659	5.075400914	5.921180027	6.3374102	5.836335838	5.894575315	6.038221904	2.410807575	4.710007504	4.062865876	2.765886913	4.315487184	5.52771754	3.082875368	5.383870494	4.440162357	5.94581019	1.043832317	5.463873584	7.509957092	5.013697441	-0.090096464	2.806201538	3.726789621	2.512224075	4.664066754	1.915374785	4.132078677	5.514608165	5.279090436	5.665973978	2.439346873
d__Bacteria|p__Deinococcus-Thermus|c__Deinococci|o__Deinococcales|f__Deinococcaceae|g__Deinococcus|s__Deinococcus_aquatilis	-0.752044494	1.939920592	1.12427032	-0.752044494	1.092310953	0.789491614	0.925129612	1.655604275	-0.752044494	1.336164062	1.94868265	2.013917896	-0.752044494	1.371942647	1.528523175	2.53555896	2.000928102	-0.752044494	1.189350289	1.591077373	-0.752044494	-0.752044494	-0.752044494	-0.752044494	4.075728949	2.836517173	3.243460617	3.327265389	2.441684966	-0.752044494	1.937015439	-0.752044494	2.094193625	-0.752044494	3.540303916	-0.752044494	-0.752044494	1.416087501	-0.752044494	-0.752044494	3.237403448	2.838722411	1.786514325	3.658597746	-0.752044494	-0.752044494	-0.752044494	-0.752044494	2.753350362
d__Bacteria|p__Deinococcus-Thermus|c__Deinococci|o__Deinococcales|f__Deinococcaceae|g__Deinococcus|s__Deinococcus_geothermalis	3.106978545	0.212209396	2.047092552	-0.926646976	2.265446585	1.494308414	-0.048360181	3.439729045	2.20996112	2.886672198	2.035210888	2.799000326	2.781656742	1.236174852	3.062422421	2.212597321	2.520855159	6.640343345	1.451351594	2.755622507	1.447256955	0.453421981	1.514104477	0.191713747	3.990736492	1.651446954	2.974201349	2.242772367	3.603978638	-2.974061633	3.00883876	-2.974061633	3.679630425	-0.00273518	4.342148485	0.757288254	1.177938346	2.496799493	-2.974061633	1.909946862	3.155779809	2.472387837	0.472141381	3.677231504	1.255294842	1.488698354	1.617032038	0.014819101	2.811232365
d__Bacteria|p__Deinococcus-Thermus|c__Deinococci|o__Deinococcales|f__Deinococcaceae|g__Deinococcus|s__Deinococcus_gobiensis	2.107391435	0.269612157	0.284606618	0.13717403	2.032492162	2.789918154	0.883786345	2.144790265	2.208379136	0.994083473	2.387041746	2.460477807	0.42979293	0.533807499	2.387987569	1.60205988	2.122223182	1.774036402	1.750580104	1.664100042	1.196776495	-1.603288203	-1.603288203	-1.603288203	3.788249348	2.328755059	3.018112389	3.018708749	2.602327523	1.289459799	2.513386741	-1.603288203	2.820430957	1.85264898	4.054286098	-1.603288203	-1.603288203	0.578224801	-1.603288203	2.548500153	2.95525364	3.026618874	2.468107272	3.80981934	-1.603288203	-1.603288203	-1.603288203	-1.603288203	3.314663165
d__Bacteria|p__Deinococcus-Thermus|c__Deinococci|o__Deinococcales|f__Deinococcaceae|g__Deinococcus|s__Deinococcus_peraridilitoris	-1.190147738	1.558070491	3.757064498	1.39803202	0.692748621	1.688037616	1.333324367	1.267812905	-1.190147738	2.137591862	-1.190147738	1.633614092	1.748439087	0.97822369	1.659526531	2.443189193	1.866496282	-0.13622322	-1.190147738	1.201937605	1.65089503	-1.190147738	1.703688246	-1.190147738	3.787301927	-1.190147738	2.467468048	3.499490692	3.077015857	-1.190147738	2.107592952	-1.190147738	3.02429234	-1.190147738	3.628675216	3.031884548	1.439887859	2.917756563	-1.190147738	-1.190147738	2.882666435	2.475654287	1.782266678	3.496914039	-1.190147738	-1.190147738	-1.190147738	-1.190147738	2.168991483
d__Bacteria|p__Deinococcus-Thermus|c__Deinococci|o__Thermales|f__Thermaceae|g__Meiothermus|s__Meiothermus_ruber	1.515462087	5.403406606	-0.63995631	-0.63995631	1.140413322	1.586349283	-0.63995631	0.560659849	2.623978693	2.963008615	-0.63995631	1.754706465	-0.63995631	-0.63995631	2.725158098	0.759755982	1.886287052	0.953968248	2.049440451	2.494730883	2.046387121	-0.63995631	2.096305662	-0.63995631	2.3015324	1.917317363	1.768034986	0.432365059	1.126564713	2.135306204	1.154505562	-0.63995631	0.60731885	-0.63995631	2.686220574	3.932518345	2.746220303	2.302812668	-0.63995631	-0.63995631	2.652971846	1.266016334	1.810532849	1.461387374	-0.63995631	-0.63995631	2.55044967	-0.63995631	0.54300706
d__Bacteria|p__Deinococcus-Thermus|c__Deinococci|o__Thermales|f__Thermaceae|g__Meiothermus|s__Meiothermus_silvanus	-0.454543051	2.978811864	5.928749694	1.751641266	2.953079893	4.892883208	-0.454543051	3.779726095	3.156520206	3.316432385	3.681169214	1.99966995	3.216639759	-0.454543051	1.484927282	2.073071161	4.523903455	-0.454543051	5.612898342	2.533894287	5.608269334	5.772624375	-0.454543051	4.15813476	3.431887467	-0.454543051	3.09155861	3.187986101	-0.454543051	-0.454543051	4.178363834	4.628895576	3.878083854	3.926152071	3.753110016	4.289195855	4.761602271	3.433579016	-0.454543051	-0.454543051	2.72034279	3.148132565	1.249559623	3.714788099	5.390673631	4.886696435	2.599305367	-0.454543051	1.977576651
d__Bacteria|p__Deinococcus-Thermus|c__Deinococci|o__Thermales|f__Thermaceae|g__Thermus|s__Thermus_scotoductus	2.837847196	7.926871235	3.421413273	0.10426402	0.10426402	1.99147287	0.10426402	1.626930867	0.10426402	0.10426402	1.568725238	0.10426402	0.10426402	0.10426402	0.10426402	2.788765124	0.10426402	3.438897631	2.480995513	0.10426402	0.10426402	0.10426402	4.746443131	0.10426402	0.10426402	0.10426402	1.408826235	1.464222559	0.10426402	0.10426402	0.10426402	0.10426402	3.136165738	3.177552586	0.10426402	0.10426402	0.10426402	0.10426402	0.10426402	3.953057438	2.558224165	0.10426402	0.10426402	0.10426402	0.10426402	4.02335419	0.10426402	0.10426402	3.019592418
d__Bacteria|p__Firmicutes|c__Bacilli|o__Bacillales|f__Alicyclobacillaceae|g__Alicyclobacillus|s__Alicyclobacillus_acidocaldarius	-1.009222094	2.691050804	1.569888938	-1.009222094	-1.009222094	-1.009222094	2.388446746	2.803062177	1.712561212	1.861150023	1.559601243	3.894044859	13.63885753	-1.009222094	1.081027731	3.641383253	1.905779303	6.202773907	2.820380021	-1.009222094	5.987589602	4.294474329	-1.009222094	2.667248844	4.022508228	1.499740998	2.419668984	1.405051937	4.371141776	-1.009222094	2.190706309	-1.009222094	1.730178874	-1.009222094	3.998223307	2.096321562	2.531926618	3.953411216	-1.009222094	-1.009222094	0.779238513	1.704812879	2.480184379	1.694048337	-1.009222094	2.155448889	-1.009222094	-1.009222094	2.264075959
d__Bacteria|p__Firmicutes|c__Bacilli|o__Bacillales|f__Bacillaceae|g__Anoxybacillus|s__Anoxybacillus_flavithermus	0.182323208	5.193645988	0.182323208	3.821257626	0.182323208	4.663073199	0.182323208	0.182323208	2.532519229	5.22698346	2.400441885	1.436984529	0.182323208	2.703287857	2.889133604	0.182323208	2.699358518	0.182323208	4.619997364	0.182323208	4.615891381	0.182323208	0.182323208	0.182323208	0.182323208	0.182323208	0.182323208	0.182323208	3.333297907	4.735157188	0.182323208	3.133088818	0.182323208	0.182323208	0.182323208	0.182323208	4.345826606	3.800630827	0.182323208	0.182323208	3.576488477	0.182323208	7.520855907	0.182323208	0.182323208	2.914942347	0.182323208	4.278612002	3.008739273
d__Bacteria|p__Firmicutes|c__Bacilli|o__Bacillales|f__Bacillaceae|g__Bacillus|s__Bacillus_alcalophilus	9.117445416	9.05070539	9.460839434	11.80169802	11.80498011	12.20043128	12.60640148	11.97402344	11.89118935	10.19907665	12.05254185	11.37800329	10.75558263	9.952677871	13.59630459	11.75319908	10.4856187	13.49701175	12.94647156	12.54525396	12.51496577	11.62890608	12.05065148	12.79420606	10.4576331	10.04516778	13.05795127	10.26088104	10.23838869	12.1660223	10.29432791	12.31051799	13.6752218	11.6927728	7.581539471	12.38111223	16.37215906	12.32048588	9.683895168	10.43066446	12.62631312	10.95646657	13.44390909	9.163296718	8.999850574	12.67823013	11.3408626	11.71185907	9.021439323
d__Bacteria|p__Firmicutes|c__Bacilli|o__Bacillales|f__Bacillaceae|g__Bacillus|s__Bacillus_azotoformans	9.741328984	9.649699404	10.88859767	12.89907999	12.94139197	12.03709699	12.71131539	12.21121558	11.19764545	9.577299311	11.41834542	11.27277511	10.53129625	11.01581524	12.75295241	10.46358714	10.53767772	11.98724871	11.87339538	12.19413201	12.90239137	12.2759562	12.90960571	13.19751928	9.581177994	10.6189932	9.886456468	10.10754446	11.74115508	12.55524197	9.193717638	12.58061559	12.3214315	12.7427697	8.237341093	12.09654006	13.7259709	12.18378448	9.848037787	11.75625574	10.110475	9.406003439	11.07348447	8.993793901	10.87868629	12.30593068	11.94544898	12.5975846	8.866138655
d__Bacteria|p__Firmicutes|c__Bacilli|o__Bacillales|f__Bacillaceae|g__Bacillus|s__Bacillus_coagulans	2.618541284	0.197949025	0.197949025	0.197949025	0.197949025	0.197949025	0.197949025	2.807998511	0.197949025	2.99639948	0.197949025	0.197949025	3.318363932	2.500490665	0.197949025	3.761927216	0.197949025	0.197949025	2.302548549	0.197949025	0.197949025	0.197949025	0.197949025	4.753702887	0.197949025	0.197949025	0.197949025	2.101996799	0.197949025	0.197949025	2.213177494	0.197949025	0.197949025	2.919350947	0.197949025	0.197949025	2.990720779	4.1117926	0.197949025	0.197949025	0.197949025	0.197949025	0.197949025	0.197949025	0.197949025	3.668309616	0.197949025	0.197949025	0.197949025
d__Bacteria|p__Firmicutes|c__Bacilli|o__Bacillales|f__Bacillaceae|g__Bacillus|s__Bacillus_coahuilensis	0.174032515	0.174032515	3.368703639	0.174032515	0.174032515	1.991560507	0.174032515	0.174032515	2.508654766	2.636107508	0.174032515	0.174032515	0.174032515	0.174032515	0.174032515	3.175039775	0.174032515	0.174032515	4.582300052	2.936659714	0.174032515	0.174032515	0.174032515	4.438170504	0.174032515	0.174032515	0.174032515	1.483777704	2.331680845	3.563768867	1.575512477	4.191840802	0.174032515	3.133846949	0.174032515	0.174032515	0.174032515	2.730340194	0.174032515	0.174032515	0.174032515	0.174032515	0.174032515	0.174032515	0.174032515	2.888543725	0.174032515	0.174032515	0.174032515
d__Bacteria|p__Firmicutes|c__Bacilli|o__Bacillales|f__Bacillaceae|g__Bacillus|s__Bacillus_subtilis	6.663474306	5.614413973	5.785715083	5.422268196	6.003471643	5.282646609	5.179987828	3.31864206	6.315872923	5.675512827	3.805861618	2.652885827	5.672868983	6.131598857	4.557803446	3.951942332	4.491989368	3.267124893	5.87845187	6.104271183	6.47005061	6.607101091	6.721663548	3.216043398	3.602904249	4.165047945	3.987002386	3.404327416	4.171469638	3.424091889	2.856044675	3.020261951	3.966183333	5.391500681	2.42607399	4.300897812	6.214431369	5.478380569	7.707049537	6.902953868	3.980953666	7.532489059	4.264272776	3.220014554	5.197686423	6.755993774	4.466481471	4.624466856	4.078687739
d__Bacteria|p__Firmicutes|c__Bacilli|o__Bacillales|f__Bacillaceae|g__Bacillus|s__Bacillus_thuringiensis	5.049151722	5.385276164	6.185998877	4.52608707	6.458176398	3.15260179	6.30941337	5.003565735	6.562345003	3.906736797	4.345058961	3.516214061	1.328135015	3.699681351	5.191507281	4.535307429	5.303204486	4.974170737	8.211974622	7.077774143	4.28311984	8.1872192	7.678910199	7.706690679	3.141879693	3.42383152	3.301493986	2.206906877	6.011918148	5.438940717	6.562451283	7.522582887	4.900156498	4.045265461	3.667502213	3.821979797	1.328135015	4.511271505	5.396139144	5.411244374	1.328135015	3.271147397	4.070073684	2.187698017	6.467940718	7.370716008	7.362218763	5.332874191	4.978323161
d__Bacteria|p__Firmicutes|c__Bacilli|o__Bacillales|f__Listeriaceae|g__Listeria|s__Listeria_fleischmannii	6.6672726	5.252061384	6.825253466	6.939728134	7.322965757	4.870536116	6.441348429	5.221642178	8.025976889	4.430533279	4.598813988	5.518713722	5.950583051	6.32762234	3.594928332	3.949363954	5.03258448	4.654005225	6.608978312	7.357251537	7.345010092	8.231938065	8.321598029	7.03028687	3.797363244	7.778435952	6.390335284	5.022112629	5.729934427	6.992067994	6.469481152	8.402058622	6.627470895	6.745165251	5.476263979	6.970002296	7.223830578	6.376770935	7.240299579	8.581712668	5.609634119	6.215677486	5.65966177	4.804485801	10.85900518	8.507859587	7.4127869	7.849545314	6.894461205
d__Bacteria|p__Firmicutes|c__Bacilli|o__Bacillales|f__Staphylococcaceae|g__Salinicoccus|s__Salinicoccus_carnicancri	0.016154111	0.016154111	0.016154111	0.016154111	1.820514255	1.524261628	1.656958283	1.232948594	0.016154111	2.059079349	0.016154111	0.016154111	0.016154111	0.016154111	0.016154111	3.577178589	0.016154111	0.016154111	0.016154111	0.016154111	0.016154111	0.016154111	0.016154111	3.55435467	0.016154111	3.134776962	2.114867123	0.016154111	1.806479036	0.016154111	0.016154111	4.653986356	0.016154111	0.016154111	0.528742212	0.016154111	0.016154111	0.016154111	2.551940612	0.016154111	3.752555006	1.266181907	1.323303077	0.016154111	0.016154111	0.016154111	3.249550869	5.197861795	1.881735806
d__Bacteria|p__Firmicutes|c__Bacilli|o__Bacillales|f__Staphylococcaceae|g__Staphylococcus|s__Staphylococcus_aureus	7.442666802	7.375707235	7.359543789	7.190941493	7.768715129	6.0817359	6.987489858	6.136362813	7.944094373	6.892308855	7.209650024	4.55620819	7.815993746	8.6201242	6.86814198	6.533120499	5.232981639	7.297350055	8.309844843	9.43374197	8.614382665	8.694972948	9.11627927	8.788654388	5.455752873	7.042633515	7.262663711	6.231227951	7.798294072	8.377322107	8.792153032	8.448999949	6.055012753	7.539095285	5.718659861	8.414082414	8.811541305	8.146730023	8.403827717	8.406173763	7.017113801	6.709982889	6.004681283	5.731684054	8.305974825	8.417657838	8.649108591	8.798475524	7.049561189
d__Bacteria|p__Firmicutes|c__Bacilli|o__Bacillales|f__Staphylococcaceae|g__Staphylococcus|s__Staphylococcus_capitis	4.787826858	4.922853837	2.256919475	4.975309436	3.16092578	2.745590838	5.655318124	3.613724424	6.896132077	5.95428985	6.185662017	4.428003205	5.162101133	3.531511647	4.380171707	4.799665802	3.974629486	0.124607519	0.124607519	5.315468988	0.124607519	0.124607519	0.124607519	0.124607519	0.124607519	0.124607519	2.959485642	3.647633159	5.132974664	0.124607519	1.475449414	0.124607519	0.124607519	0.124607519	0.720043333	0.124607519	0.124607519	0.124607519	5.275490951	0.124607519	2.40256848	5.964294316	1.643026121	0.124607519	6.027108041	0.124607519	0.124607519	0.124607519	0.124607519
d__Bacteria|p__Firmicutes|c__Bacilli|o__Bacillales|f__Staphylococcaceae|g__Staphylococcus|s__Staphylococcus_epidermidis	5.844387629	7.225099025	5.518296123	6.293990143	5.838989924	5.286394478	7.087902389	6.877562428	5.912546263	6.716887602	7.324077415	6.281318777	5.569082044	5.368036277	5.826811476	6.748110051	6.810433213	7.281315639	6.078000515	4.94061403	3.167962712	5.588819132	5.794762561	6.904349363	4.137559002	3.570072486	5.395309161	6.505126146	6.643078519	6.07589117	6.403908703	5.617486977	5.676295339	5.141238084	4.707322597	4.838310194	6.107850062	5.424585472	5.947257636	4.502267875	5.470365435	7.885334968	5.529388953	4.736446419	6.857093542	4.563393684	5.274456861	4.827780926	4.073477619
d__Bacteria|p__Firmicutes|c__Bacilli|o__Bacillales|f__Staphylococcaceae|g__Staphylococcus|s__Staphylococcus_haemolyticus	-0.217095157	-0.217095157	4.187537063	4.261533039	-0.217095157	3.334497992	-0.217095157	1.921811748	-0.217095157	4.130820561	5.476196028	2.696364708	-0.217095157	-0.217095157	-0.217095157	3.982237207	4.304675746	1.612234626	6.60328392	3.380551051	-0.217095157	-0.217095157	-0.217095157	2.746075085	2.984285348	-0.217095157	-0.217095157	4.302260247	4.413611798	-0.217095157	2.762040502	-0.217095157	-0.217095157	2.564070613	-0.217095157	4.364635501	2.637007776	3.782699101	2.654504421	-0.217095157	4.372919693	3.97189607	4.436538916	2.750311935	4.86030201	-0.217095157	5.474019068	3.606443567	-0.217095157
d__Bacteria|p__Firmicutes|c__Bacilli|o__Bacillales|f__Staphylococcaceae|g__Staphylococcus|s__Staphylococcus_hominis	6.999031587	6.126660449	5.693573732	4.995628518	5.539110979	5.559955967	5.686400868	5.822710344	6.714098482	6.485945074	7.181842122	4.997307312	6.643379242	6.413978092	4.811302977	4.898719511	5.315498163	6.133671632	3.75947412	6.866169741	-0.079313496	3.882261421	4.421336881	-0.079313496	2.005225729	2.640663305	1.661996647	1.724018875	2.646421253	3.859092544	2.681607816	4.012933656	4.159181138	5.340362357	2.065167541	4.504661439	-0.079313496	5.459100697	5.200495309	4.774302946	4.318238588	6.288319602	5.134864552	4.497546892	9.511016608	5.469927514	3.314077812	3.464160436	3.519758153
d__Bacteria|p__Firmicutes|c__Bacilli|o__Bacillales|f__Staphylococcaceae|g__Staphylococcus|s__Staphylococcus_massiliensis	5.286454618	3.698159825	0.205642914	0.205642914	0.205642914	0.205642914	0.205642914	0.205642914	0.205642914	2.461242923	0.205642914	0.205642914	0.205642914	2.499889531	2.669021604	0.89918522	2.871778803	0.205642914	3.21502644	2.736590165	0.205642914	3.333524563	3.267467715	0.205642914	0.205642914	0.205642914	0.205642914	0.205642914	0.205642914	0.205642914	2.720215325	0.205642914	0.205642914	0.205642914	0.771593006	0.205642914	0.205642914	0.205642914	9.020598228	0.205642914	0.205642914	3.579305548	1.648870089	0.891548144	4.065304402	0.205642914	2.791987677	0.205642914	1.529356294
d__Bacteria|p__Firmicutes|c__Bacilli|o__Bacillales|f__Staphylococcaceae|g__Staphylococcus|s__Staphylococcus_pettenkoferi	5.322790792	3.100086584	0.125901283	0.125901283	0.125901283	0.125901283	0.125901283	3.190118478	3.254028589	4.007947696	0.125901283	2.684833291	3.30610788	0.125901283	0.125901283	3.104379529	1.975670988	0.125901283	3.808653654	0.125901283	0.125901283	0.125901283	4.315324453	0.125901283	4.478320056	0.125901283	0.125901283	4.632877824	0.125901283	0.125901283	3.421336692	0.125901283	0.125901283	3.920731518	1.138641808	3.608883705	0.125901283	0.125901283	6.982260291	0.125901283	7.80326345	0.125901283	2.38991512	1.713864642	0.125901283	0.125901283	4.875321433	2.915835053	0.125901283
d__Bacteria|p__Firmicutes|c__Bacilli|o__Bacillales|f__Staphylococcaceae|g__Staphylococcus|s__Staphylococcus_saprophyticus	0.355599108	2.515314033	0.355599108	0.355599108	0.355599108	3.031518743	4.656330807	0.355599108	4.750982341	2.778455732	3.489134134	0.355599108	2.70002477	6.361671483	0.355599108	3.925396799	0.355599108	4.91837518	0.355599108	0.355599108	5.871020462	0.355599108	3.644463477	3.458876872	0.355599108	0.355599108	0.355599108	0.355599108	2.478878278	0.355599108	2.512461928	0.355599108	5.307663262	0.355599108	0.355599108	2.976962022	4.425631774	0.355599108	0.355599108	0.355599108	0.355599108	3.633001205	3.733768402	0.355599108	4.501461125	0.355599108	4.19032424	4.359926139	0.355599108
d__Bacteria|p__Firmicutes|c__Bacilli|o__Bacillales|f__Staphylococcaceae|g__Staphylococcus|s__Staphylococcus_warneri	4.59655114	4.119147272	4.738255677	2.173649949	4.694382557	4.261524829	5.375754919	5.592726808	4.274920599	7.15161732	6.84328056	3.880301224	3.346166212	5.855656951	4.457136221	5.753744216	6.046420778	5.533824793	0.407923225	0.407923225	0.407923225	0.407923225	5.664919484	7.300689998	2.158830302	0.407923225	8.861639567	5.34563915	0.407923225	0.407923225	0.407923225	0.407923225	2.442257176	3.914026676	2.160930671	0.407923225	0.407923225	3.519794245	5.034584027	0.407923225	4.306497732	0.407923225	1.771807289	2.630017641	0.407923225	0.407923225	0.407923225	0.407923225	3.210587146
d__Bacteria|p__Firmicutes|c__Bacilli|o__Bacillales|g__Gemella|s__Gemella_haemolysans	0.199835646	2.353975672	0.199835646	0.199835646	5.552679158	1.983795377	0.199835646	0.199835646	2.491339326	2.61643812	0.199835646	4.582090093	5.018515963	2.657843284	0.199835646	4.501369766	2.413898968	2.623847431	5.474082962	3.957863542	0.199835646	0.199835646	0.199835646	5.944542071	2.549402837	0.199835646	2.682430194	3.170636116	0.199835646	0.199835646	2.35113093	0.199835646	0.199835646	0.199835646	0.199835646	3.848080912	5.81025034	3.72778189	0.199835646	3.838061732	3.080616235	4.355290407	3.56928483	0.934700103	4.334995898	4.563201048	0.199835646	3.122148031	2.406656168
d__Bacteria|p__Firmicutes|c__Bacilli|o__Lactobacillales|f__Aerococcaceae|g__Aerococcus|s__Aerococcus_viridans	4.181503365	3.310951852	4.747641076	5.684446003	5.183651138	4.99442294	3.469471115	3.613272756	5.224930895	4.829033834	4.18274603	2.20928727	3.508836809	2.200953795	1.597277509	4.772807777	4.759788903	5.325564734	10.04953642	4.646072201	0.075716024	2.973177951	3.869837862	0.075716024	3.633343458	0.075716024	3.494827865	1.187230308	0.075716024	2.952413268	5.677332978	3.48542605	2.553734266	0.075716024	3.657721695	0.075716024	3.585656032	4.10190511	3.603160864	4.805785812	1.377595227	2.533334561	0.075716024	0.711093097	9.005194579	2.379383951	0.075716024	0.075716024	1.301916229
d__Bacteria|p__Firmicutes|c__Bacilli|o__Lactobacillales|f__Carnobacteriaceae|g__Dolosigranulum|s__Dolosigranulum_pigrum	3.013705617	0.042977468	0.042977468	0.042977468	2.584942785	0.042977468	0.042977468	1.879809516	0.042977468	0.042977468	0.042977468	0.042977468	2.781549055	5.807013713	4.002256788	4.30313112	0.042977468	0.042977468	5.377488321	0.042977468	0.042977468	0.042977468	0.042977468	0.042977468	0.042977468	1.779567503	1.056809238	0.042977468	4.235915915	0.042977468	2.257822236	5.037086057	0.042977468	0.042977468	0.042977468	0.042977468	0.042977468	0.042977468	0.042977468	0.042977468	4.818256066	0.042977468	3.340656353	0.042977468	0.042977468	0.042977468	0.042977468	0.042977468	5.279333517
d__Bacteria|p__Firmicutes|c__Bacilli|o__Lactobacillales|f__Enterococcaceae|g__Enterococcus|s__Enterococcus_faecalis	7.047572095	6.759294449	6.726810342	7.393970058	7.49752227	6.891887284	7.518675567	7.220076776	6.620620789	5.969888111	6.343007527	5.976510697	6.663185514	7.333266354	7.146222563	5.007195322	5.217338317	6.343663955	6.937801292	7.257095978	7.811757301	7.677915407	7.622153901	7.667390958	5.055312815	7.01478354	5.889117088	5.233311404	6.517151715	7.938592159	5.263352865	7.443251631	6.508725443	8.073121084	3.780439917	7.073996707	8.107650955	7.415504044	6.514080555	7.53596522	5.567360465	6.009809471	5.749822172	4.430448183	7.757459848	7.167805021	7.903123815	7.905912713	5.603034453
d__Bacteria|p__Firmicutes|c__Bacilli|o__Lactobacillales|f__Enterococcaceae|g__Enterococcus|s__Enterococcus_faecium	7.911915539	8.025965713	8.125568556	7.768117775	8.323703854	6.35769441	7.726157058	6.153524177	9.419486841	8.805919059	8.333110776	4.964014042	9.673311407	9.780091694	7.478708403	5.990063395	6.052920822	6.406176738	7.382643425	7.716243886	8.204928021	8.376937583	8.45519848	8.326832475	5.162283098	6.444986432	5.483634259	6.396158488	7.241004911	8.586585647	6.219973144	7.713251959	7.075293187	7.337073015	5.377435059	7.719387185	7.626126074	6.865335657	9.192156457	9.761018445	6.349849439	6.031858515	5.057966522	4.46394509	9.949506235	9.182568742	7.666907922	7.098719662	5.949127266
d__Bacteria|p__Firmicutes|c__Bacilli|o__Lactobacillales|f__Lactobacillaceae|g__Lactobacillus|s__Lactobacillus_crispatus	3.411266464	7.83471171	5.046994261	1.938465295	0.109142544	4.101538983	4.306684025	3.848057528	4.115417227	2.31751179	3.538390263	1.89062107	4.169715849	2.355349164	3.468550631	5.553867084	4.098672499	4.89807368	3.634244945	4.590122518	0.109142544	0.109142544	0.109142544	6.635229771	2.979988841	3.480323566	3.722870737	1.966605027	0.109142544	3.14958182	5.600675525	3.712933769	5.487375151	5.691499259	2.133163398	0.109142544	0.109142544	3.927228259	5.795539827	3.433870828	4.148131672	0.109142544	4.207799512	2.607429436	4.955876236	2.543935591	4.655251184	6.838091207	3.588860388
d__Bacteria|p__Firmicutes|c__Bacilli|o__Lactobacillales|f__Lactobacillaceae|g__Lactobacillus|s__Lactobacillus_helveticus	4.713175406	-0.000525358	1.995075656	-0.000525358	2.841122546	-0.000525358	4.220959011	2.949250072	-0.000525358	4.669594193	4.365037457	3.707724981	4.713994641	-0.000525358	3.378044882	2.331672181	1.780159521	1.755659448	2.064293066	-0.000525358	-0.000525358	-0.000525358	-0.000525358	-0.000525358	-0.000525358	-0.000525358	-0.000525358	-0.000525358	-0.000525358	-0.000525358	2.475436431	-0.000525358	-0.000525358	-0.000525358	2.035040565	-0.000525358	-0.000525358	-0.000525358	-0.000525358	-0.000525358	-0.000525358	1.358442159	-0.000525358	-0.000525358	-0.000525358	-0.000525358	-0.000525358	-0.000525358	1.302862739
d__Bacteria|p__Firmicutes|c__Bacilli|o__Lactobacillales|f__Lactobacillaceae|g__Lactobacillus|s__Lactobacillus_iners	4.885578402	4.31028931	0.712818922	0.712818922	0.712818922	0.712818922	0.712818922	3.930336562	3.35898452	0.712818922	5.809358844	3.284344096	0.712818922	6.017081097	2.744996563	3.035708993	4.011359787	0.712818922	0.712818922	0.712818922	4.431798413	0.712818922	0.712818922	4.287148626	3.42603467	0.712818922	3.579651012	0.712818922	4.260608457	4.554898178	0.712818922	0.712818922	10.13702682	0.712818922	0.712818922	0.712818922	11.02283257	0.712818922	4.176691339	0.712818922	2.451591777	2.420351004	0.712818922	0.712818922	0.712818922	0.712818922	5.129623666	4.08742511	0.712818922
d__Bacteria|p__Firmicutes|c__Bacilli|o__Lactobacillales|f__Lactobacillaceae|g__Lactobacillus|s__Lactobacillus_rossiae	8.691816932	10.01411258	9.029696676	10.0837927	10.28169675	8.671208268	10.07169675	8.704380141	8.784206006	8.673451647	8.367546492	7.7754876	8.907184714	9.544857521	8.17189952	8.519587349	8.34011694	9.862784253	11.42857603	10.80728715	10.43347566	13.31865602	9.400054534	11.08149014	10.83792344	9.170673817	11.89988639	11.10846055	11.05804766	10.87466494	14.18634046	10.76601656	8.433058989	10.74591526	11.28616828	10.92171438	10.49784263	9.86602612	9.887771795	11.38346696	12.63637676	8.820840314	9.152267682	10.75245067	10.31251476	10.74090944	10.86900232	11.25377584	9.205428522
d__Bacteria|p__Firmicutes|c__Bacilli|o__Lactobacillales|f__Streptococcaceae|g__Lactococcus|s__Lactococcus_garvieae	5.789714233	8.265742152	4.863333325	4.367825932	4.513672994	3.252038912	1.026047085	5.304658572	2.937191728	3.041525791	3.632711076	2.883284049	6.185405546	7.279886388	4.64028264	4.81707405	4.79350935	6.637213678	6.210150162	1.026047085	5.200644781	1.026047085	5.671250634	8.386756178	2.681574845	3.582960347	3.09656406	2.098217326	8.442301651	5.715709698	11.58778995	5.280418027	1.026047085	4.341158244	8.583434883	5.017620304	4.973389021	7.821296739	4.428631683	5.588687561	7.933968444	2.931751109	4.581851004	3.306120511	7.297011097	5.068054605	7.939470537	10.63950662	4.902286522
d__Bacteria|p__Firmicutes|c__Bacilli|o__Lactobacillales|f__Streptococcaceae|g__Lactococcus|s__Lactococcus_lactis	2.025646263	2.905154448	2.444699159	3.106504104	3.75427226	2.090203853	4.215177625	0.06268784	4.586769578	3.512825228	4.158446379	3.330255051	1.839034375	5.301167662	0.06268784	1.590767249	5.398946208	4.18192478	7.960165428	7.686365543	7.44110626	0.06268784	0.06268784	0.06268784	0.06268784	2.391619385	0.06268784	3.648865231	4.406167248	6.707503753	1.696919993	6.562924822	1.814696885	7.360610094	0.868520118	2.048866803	9.385861837	7.717194962	2.341345871	0.06268784	1.824851793	4.010880013	1.864151674	1.017913649	4.091679875	7.070596259	0.06268784	3.096724091	0.06268784
d__Bacteria|p__Firmicutes|c__Bacilli|o__Lactobacillales|f__Streptococcaceae|g__Streptococcus|s__Streptococcus_agalactiae	4.486408303	5.15422254	5.600563145	8.034265071	8.141532578	7.752245521	8.052055046	7.660879467	6.037498381	4.077649513	6.877834276	6.65352124	5.329479676	6.740636846	7.754169169	5.562892311	5.962819126	7.345602262	8.512763104	8.230605518	8.862883762	7.692230413	7.757226053	8.124998518	5.053146001	5.613366488	5.49634545	5.348940948	7.653814099	8.15297138	6.157094498	8.637985583	7.107968145	8.520112247	4.767976015	8.346121103	8.598715318	8.484081548	5.05876321	6.87649061	5.705963237	5.377958029	6.195857468	4.863433848	5.95772493	8.857824074	7.291162863	8.123456482	4.550403094
d__Bacteria|p__Firmicutes|c__Bacilli|o__Lactobacillales|f__Streptococcaceae|g__Streptococcus|s__Streptococcus_anginosus	-0.195025785	-0.195025785	1.824627102	-0.195025785	-0.195025785	1.464273512	-0.195025785	-0.195025785	-0.195025785	2.052708128	1.816571003	-0.195025785	2.903304852	-0.195025785	-0.195025785	2.706770095	-0.195025785	1.582325343	2.803862928	-0.195025785	-0.195025785	-0.195025785	2.856121321	3.697888766	1.99035717	1.769695582	-0.195025785	2.879122317	-0.195025785	-0.195025785	-0.195025785	4.095191961	1.950147107	4.125447118	0.368950634	-0.195025785	2.577980545	-0.195025785	-0.195025785	-0.195025785	-0.195025785	-0.195025785	1.243168333	3.615362847	-0.195025785	4.312765517	2.382299454	-0.195025785	1.857585424
d__Bacteria|p__Firmicutes|c__Bacilli|o__Lactobacillales|f__Streptococcaceae|g__Streptococcus|s__Streptococcus_equi	3.974260832	5.214795627	5.237360797	3.910481284	0.452047443	0.452047443	0.452047443	0.452047443	2.685667651	1.993906422	0.452047443	1.146277123	2.731353993	2.847965713	0.452047443	3.790668787	3.404138481	2.314659127	0.452047443	0.452047443	0.452047443	7.7085698	5.396769053	3.469128107	0.452047443	3.440399557	5.090673387	0.452047443	3.446725632	4.77904906	6.585218578	6.373261118	0.452047443	0.452047443	0.452047443	0.452047443	7.278934397	2.897762371	5.941841034	3.998371797	3.677853319	3.975217045	3.73638421	0.452047443	5.621820207	5.855687425	3.153008457	5.852334815	1.834422401
d__Bacteria|p__Firmicutes|c__Bacilli|o__Lactobacillales|f__Streptococcaceae|g__Streptococcus|s__Streptococcus_gordonii	0.411600218	0.411600218	0.411600218	3.104336081	4.570739796	0.411600218	0.411600218	0.411600218	0.411600218	0.411600218	6.5851927	1.369641668	0.411600218	3.717982931	0.411600218	0.411600218	2.579374348	3.672253495	0.411600218	0.411600218	0.411600218	0.411600218	0.411600218	0.411600218	0.411600218	4.535545468	0.411600218	0.411600218	4.544275492	0.411600218	2.261979363	0.411600218	0.411600218	0.411600218	1.838524167	0.411600218	0.411600218	3.786702641	0.411600218	0.411600218	0.411600218	2.400634671	0.411600218	2.648997548	5.974000496	3.995579345	0.411600218	0.411600218	2.319286604
d__Bacteria|p__Firmicutes|c__Bacilli|o__Lactobacillales|f__Streptococcaceae|g__Streptococcus|s__Streptococcus_infantis	0.308798454	4.937096398	3.278976986	3.669602263	4.62049023	3.822923539	4.026792247	1.672195768	2.479364569	4.400258211	4.808213308	4.53310467	0.308798454	4.208011844	5.060522811	3.681466243	4.115408462	4.865733007	0.308798454	0.308798454	0.308798454	0.308798454	0.308798454	3.240708288	0.308798454	0.308798454	5.4322116	0.308798454	0.308798454	3.460334793	3.256505275	0.308798454	0.308798454	0.308798454	0.308798454	0.308798454	3.1327916	3.650552009	0.308798454	0.308798454	1.735058944	1.709433124	3.500419871	1.00487933	4.225719381	9.962757002	0.308798454	3.076881392	0.308798454
d__Bacteria|p__Firmicutes|c__Bacilli|o__Lactobacillales|f__Streptococcaceae|g__Streptococcus|s__Streptococcus_mitis	5.790025585	5.269407758	4.336939564	5.34012907	6.124089978	3.845674321	5.951859212	5.972674871	5.939652414	4.182957134	4.046260635	4.968755207	5.637322827	5.319743389	5.854135497	5.22512471	5.906334221	4.353996253	3.380874258	4.331650257	5.228970732	3.933296109	-0.125414467	4.295156831	2.523008177	2.661254684	4.871867598	3.357858777	5.824640618	-0.125414467	4.032489631	-0.125414467	4.951164644	2.515235488	1.169301875	4.570957037	5.264025846	2.155239914	4.19571072	-0.125414467	4.232694149	7.114343599	6.965050776	0.5425443	5.800108874	7.865546363	3.351180948	4.114779582	-0.125414467
d__Bacteria|p__Firmicutes|c__Bacilli|o__Lactobacillales|f__Streptococcaceae|g__Streptococcus|s__Streptococcus_mutans	4.706074256	0.546584702	0.546584702	4.004529219	4.169127548	0.546584702	2.438217404	4.291033079	2.779888882	4.223013899	1.89576589	3.344518746	4.416416644	2.94216398	2.261696872	2.507051616	1.235007847	2.408932851	2.736223717	0.546584702	3.68531965	0.546584702	0.546584702	3.563238488	3.608342173	3.534514003	2.966126432	3.042823358	4.148693192	3.78921308	5.161175045	0.546584702	2.794344698	0.546584702	3.770907736	4.741567315	3.452202575	4.618572979	0.546584702	0.546584702	4.394055791	1.98770333	0.546584702	3.722190288	7.874638178	5.641931904	4.27426845	3.394676337	0.546584702
d__Bacteria|p__Firmicutes|c__Bacilli|o__Lactobacillales|f__Streptococcaceae|g__Streptococcus|s__Streptococcus_parasanguinis	0.047257363	4.789967911	0.047257363	4.292107513	3.655070057	1.778838387	3.414729367	2.215916021	5.449187278	4.239858959	4.331131886	4.938635835	0.047257363	4.872434074	6.432594874	2.510382295	4.693882785	4.830652346	0.047257363	0.047257363	0.047257363	0.047257363	0.047257363	0.047257363	2.32783909	0.047257363	1.244239443	2.533345697	3.634718792	0.047257363	2.135388629	0.047257363	0.047257363	0.047257363	0.635801495	0.047257363	3.987592549	4.934839386	2.958800297	0.047257363	1.508775344	2.265148492	4.400700424	1.267791957	0.047257363	12.72020237	0.047257363	0.047257363	2.189283595
d__Bacteria|p__Firmicutes|c__Bacilli|o__Lactobacillales|f__Streptococcaceae|g__Streptococcus|s__Streptococcus_pneumoniae	5.973411888	7.350323286	5.721206206	5.196200163	5.166107255	4.228259449	5.273113152	7.265380133	5.596228857	5.49453476	4.812123675	5.58882459	5.637727126	5.065425219	5.09552273	5.205329073	5.062212225	3.374699645	7.292421083	5.956861403	6.227450549	6.170949588	7.022385445	7.387573241	4.216475284	5.298625278	5.355988332	7.664444403	5.151059691	7.208962514	6.026228801	5.954359462	3.952073552	6.939202727	5.317383151	6.111517425	7.531434087	5.90937578	6.798522793	5.99185816	4.948269694	6.371276454	5.455413181	4.276837265	7.747777265	9.030932317	6.52850412	4.862160718	4.733522018
d__Bacteria|p__Firmicutes|c__Bacilli|o__Lactobacillales|f__Streptococcaceae|g__Streptococcus|s__Streptococcus_pyogenes	4.243854192	3.119212144	4.962214545	7.061546273	6.498152967	5.825897356	6.759429835	6.143279822	4.646729894	3.948298611	5.634822873	4.914074731	4.689269142	4.612465103	6.413380068	4.465888537	4.469669243	5.691304543	6.828678149	7.96949745	8.405057506	7.827464782	8.071601222	7.848786335	3.621036489	5.550259551	4.418374056	4.224681541	7.138493732	7.485200731	4.59904584	7.797226328	6.108756812	8.053374523	2.982369624	7.832349724	9.191914417	7.404781152	5.071765698	6.080020515	4.831968907	5.006786309	5.7967578	2.856568061	4.626046283	7.806437904	7.42033456	7.380819526	3.161963739
d__Bacteria|p__Firmicutes|c__Bacilli|o__Lactobacillales|f__Streptococcaceae|g__Streptococcus|s__Streptococcus_salivarius	0.206660741	5.133725771	0.206660741	2.795235506	0.206660741	3.085285362	4.690066647	3.341523669	4.404808952	4.2138457	5.713422762	3.588368438	7.580846065	7.492239527	5.937988638	4.40705508	5.100020266	4.222010503	2.188926723	3.522372155	0.206660741	0.206660741	3.100938381	2.937617824	0.206660741	0.206660741	6.826000961	0.206660741	2.917339878	0.206660741	2.104750517	0.206660741	2.241543269	0.206660741	0.206660741	0.206660741	0.206660741	2.420437318	0.206660741	0.206660741	3.126548668	2.714541602	4.338270282	1.316114094	0.206660741	13.20130457	2.651477248	0.206660741	0.206660741
d__Bacteria|p__Firmicutes|c__Bacilli|o__Lactobacillales|f__Streptococcaceae|g__Streptococcus|s__Streptococcus_sanguinis	4.037738986	3.072382396	4.795869451	6.746137756	6.507869017	5.532777944	8.134968514	7.258505728	8.240717667	7.446551306	9.064321932	7.142488597	7.335413464	6.238873401	7.321796376	7.979202089	6.797871654	6.16758295	4.658942407	3.610701759	4.083772999	0.463118845	3.210637465	0.463118845	0.463118845	0.463118845	4.832516903	2.951349656	3.558731754	0.463118845	3.354216281	2.872848739	3.512033768	4.763389518	0.463118845	0.463118845	4.427258353	0.463118845	2.975483108	0.463118845	0.463118845	2.843833559	2.449346395	1.078613692	0.463118845	4.842004883	0.463118845	0.463118845	0.463118845
d__Bacteria|p__Firmicutes|c__Bacilli|o__Lactobacillales|f__Streptococcaceae|g__Streptococcus|s__Streptococcus_thermophilus	4.007604491	4.603301242	0.383462593	2.391178047	2.524155	3.655713613	3.252434934	3.177953994	3.669673746	5.62985751	4.395668335	3.739341544	3.72438493	5.683059536	0.383462593	4.782929921	3.858605881	4.470724534	2.636785876	0.383462593	0.383462593	0.383462593	0.383462593	0.383462593	0.383462593	0.383462593	3.278798815	3.698308962	5.234863289	3.720400769	4.971324705	0.383462593	4.034417149	0.383462593	1.447383233	0.383462593	0.383462593	0.383462593	0.383462593	0.383462593	1.893628608	5.724305855	3.329897673	1.644623857	0.383462593	7.444645639	0.383462593	0.383462593	0.383462593
d__Bacteria|p__Firmicutes|c__Clostridia|o__Clostridiales|f__Clostridiaceae|g__Clostridium|s__Clostridium_botulinum	3.94324915	5.295391173	0.482105313	4.276071764	2.989602944	2.646604847	4.207184004	2.294030904	0.482105313	4.471025297	4.454017534	3.195637115	2.378465797	3.295645691	3.753798379	1.084696833	3.888550305	4.28195017	0.482105313	4.458719504	0.482105313	0.482105313	0.482105313	2.992286556	0.482105313	0.482105313	2.495424937	2.55924505	4.155652225	3.180321784	4.049128322	0.482105313	0.482105313	2.83810567	2.093830754	2.602474973	0.482105313	2.51691592	0.482105313	0.482105313	1.70321119	2.33516489	2.405280076	1.501868316	0.482105313	4.412453704	2.729278136	0.482105313	0.482105313
d__Bacteria|p__Firmicutes|c__Clostridia|o__Clostridiales|f__Clostridiaceae|g__Clostridium|s__Clostridium_perfringens	3.812142464	4.392818026	4.414701585	0.279387538	5.51263372	3.469124926	2.176950137	0.279387538	2.519692688	0.279387538	5.067665248	2.691899471	3.536064615	3.671207883	2.859632426	1.91994401	0.279387538	1.447395163	2.475890641	7.847108882	0.279387538	0.279387538	3.486469674	5.034081902	0.279387538	0.279387538	1.485024339	0.279387538	2.349868389	3.532180919	2.382616934	4.134879189	1.741277491	4.165467344	0.279387538	4.487520598	7.783710072	2.73242218	4.268006519	4.947927513	0.279387538	1.72502379	0.279387538	0.279387538	0.279387538	4.545263287	0.279387538	3.136407381	0.279387538
d__Bacteria|p__Firmicutes|c__Clostridia|o__Clostridiales|f__Clostridiales_Family_XI_Incertae_Sedis|g__Anaerococcus|s__Anaerococcus_lactolyticus	-0.169942291	2.527370814	-0.169942291	-0.169942291	2.507155257	1.374656325	-0.169942291	1.764536728	-0.169942291	-0.169942291	-0.169942291	0.889246989	-0.169942291	-0.169942291	-0.169942291	1.815802588	2.452292467	3.644680185	3.169976116	-0.169942291	-0.169942291	-0.169942291	-0.169942291	-0.169942291	2.883316177	-0.169942291	-0.169942291	2.936281264	1.663702439	-0.169942291	5.387456205	5.29371061	5.518599378	-0.169942291	2.973662935	-0.169942291	4.687700301	-0.169942291	-0.169942291	-0.169942291	2.695423371	2.2911096	1.883310474	2.894659875	3.410386733	6.032719922	-0.169942291	-0.169942291	-0.169942291
d__Bacteria|p__Firmicutes|c__Clostridia|o__Clostridiales|f__Clostridiales_Family_XI_Incertae_Sedis|g__Anaerococcus|s__Anaerococcus_prevotii	0.004980169	0.004980169	0.004980169	1.839234676	1.960722795	4.008139895	0.004980169	0.004980169	0.004980169	4.511944582	0.004980169	0.004980169	0.004980169	0.004980169	2.964903805	3.946458161	0.652217975	0.004980169	2.063622681	2.489611491	0.004980169	0.004980169	0.004980169	2.841160783	4.718735114	0.004980169	0.004980169	4.678679874	0.004980169	0.004980169	5.204631386	2.641232153	6.764820228	0.004980169	3.23903074	0.004980169	4.791594165	0.004980169	2.753514471	0.004980169	0.004980169	0.004980169	5.854789877	3.363540858	4.864780395	2.446337287	0.004980169	5.081473661	0.004980169
d__Bacteria|p__Firmicutes|c__Clostridia|o__Clostridiales|f__Clostridiales_Family_XI_Incertae_Sedis|g__Finegoldia|s__Finegoldia_magna	3.908712843	3.432551864	7.509865427	3.846787769	-0.269010264	4.735875238	1.438553744	1.696615916	4.190143524	4.058278666	5.640564877	5.700716892	4.681900375	4.104427498	3.543499409	3.078163599	2.533845386	3.316258099	1.707562022	-0.269010264	4.570748285	-0.269010264	-0.269010264	-0.269010264	1.798060611	2.428173248	3.531275397	6.545092373	7.012938713	-0.269010264	6.573211428	6.159974748	4.207239424	3.227965285	4.333623929	-0.269010264	3.30242592	3.406745932	-0.269010264	-0.269010264	5.581938218	5.742818432	6.29929642	1.947299081	7.933919296	6.841609632	-0.269010264	3.244769508	3.080991643
d__Bacteria|p__Firmicutes|c__Clostridia|o__Clostridiales|f__Clostridiales_Family_XI_Incertae_Sedis|g__Peptoniphilus|s__Peptoniphilus_harei	-0.097010582	2.629137241	-0.097010582	-0.097010582	2.608705577	1.464100046	-0.097010582	2.711660765	-0.097010582	-0.097010582	2.271654151	-0.097010582	2.817977025	-0.097010582	3.119943947	2.633072169	0.965746436	2.661418602	-0.097010582	-0.097010582	-0.097010582	-0.097010582	-0.097010582	2.611601329	2.452715424	3.131217658	0.982131209	3.766612041	1.75623611	3.787594911	3.751986792	-0.097010582	7.28172117	3.967799292	1.642122296	-0.097010582	4.044706068	-0.097010582	-0.097010582	-0.097010582	-0.097010582	1.196949998	1.256078717	2.754321963	-0.097010582	-0.097010582	-0.097010582	4.41360911	-0.097010582
d__Bacteria|p__Firmicutes|c__Clostridia|o__Clostridiales|f__Ruminococcaceae|g__Faecalibacterium|s__Faecalibacterium_prausnitzii	0.990337693	2.020863827	4.373117236	3.0869938	3.250079206	1.992481193	3.01052239	2.110067321	2.173218113	2.047946537	2.251044385	2.101878577	2.22457804	-1.309674959	3.462602054	3.829189491	2.429082569	-0.24628658	0.69008585	1.103890443	-1.309674959	3.276280355	1.610146624	4.541278047	3.7124704	3.609436958	3.241006198	3.230346656	2.995806219	3.252338752	7.962817152	1.251174421	2.18950445	-1.309674959	5.082654414	2.950269646	1.343977405	-1.309674959	4.62553481	4.357361957	4.715588248	5.830774655	4.970641002	3.329177614	-1.309674959	-1.309674959	1.156718695	3.278293545	3.636445521
d__Bacteria|p__Firmicutes|c__Clostridia|o__Clostridiales|f__Syntrophomonadaceae|g__Dethiobacter|s__Dethiobacter_alkaliphilus	3.198358432	2.747752797	-0.070031254	-0.070031254	2.726634347	-0.070031254	-0.070031254	-0.070031254	-0.070031254	-0.070031254	-0.070031254	-0.070031254	2.045020049	-0.070031254	-0.070031254	-0.070031254	5.05511633	-0.070031254	-0.070031254	2.382605097	-0.070031254	-0.070031254	-0.070031254	-0.070031254	-0.070031254	-0.070031254	1.045384609	-0.070031254	1.845510129	-0.070031254	1.174190443	2.532273316	-0.070031254	-0.070031254	0.889453045	-0.070031254	-0.070031254	-0.070031254	-0.070031254	-0.070031254	-0.070031254	-0.070031254	-0.070031254	0.594651149	-0.070031254	4.313570153	-0.070031254	2.573190363	-0.070031254
d__Bacteria|p__Firmicutes|c__Clostridia|o__Clostridiales|g__Flavonifractor|s__Flavonifractor_plautii	5.946436006	6.149749296	6.945122564	8.956437881	8.928783278	8.299476874	8.775219931	8.456014617	7.70013686	6.072779927	7.702831844	7.600276773	6.593468435	7.397540858	8.842400896	6.699648621	6.663371463	8.224487899	8.169508079	9.206804623	9.625162992	8.859524612	9.430506883	9.90651638	6.278478743	7.348194564	6.880263036	6.648886427	8.249631337	9.054784204	6.593914264	9.09087162	8.281369207	9.380050697	5.113341686	9.011303638	10.45751468	9.137009	6.232106142	7.806652689	6.359964628	6.150718539	7.785843564	5.938454722	6.973624849	9.223745331	8.45083099	9.007693377	6.047191785
d__Bacteria|p__Firmicutes|c__Negativicutes|o__Selenomonadales|f__Veillonellaceae|g__Pelosinus|s__Pelosinus_fermentans	8.377912158	8.72464982	9.384819594	11.33763622	11.39906373	10.56430713	11.1677608	10.67591749	9.313648469	7.822698836	9.921600621	9.412200774	8.953543738	9.718940649	10.85253662	8.517329037	8.802235688	10.18583094	11.05277596	12.2744828	12.23090476	11.54605465	12.11198203	12.78991028	8.362838789	10.1638175	10.87970651	8.657074711	10.61295608	11.93770696	8.390213605	12.00577277	10.62622609	11.60587441	6.852525646	11.53962247	13.37082273	11.44734812	9.764459851	10.26768281	9.115806708	8.353434101	10.01742447	7.884584586	9.728360742	11.853277	10.88052504	11.62961963	7.866530432
d__Bacteria|p__Fusobacteria|c__Fusobacteriia|o__Fusobacteriales|f__Fusobacteriaceae|g__Fusobacterium|s__Fusobacterium_nucleatum	2.933103299	7.159664541	0.346850753	2.350387983	4.066994893	3.612291945	0.346850753	0.346850753	2.640326306	3.771446615	4.102680869	1.059684024	3.680820351	3.819171049	0.346850753	1.617676856	3.680458412	2.259375696	2.595484681	0.346850753	3.570151876	3.700881166	5.424078334	3.44478151	0.346850753	0.346850753	3.567228419	2.910344962	0.346850753	9.323957373	3.46147301	0.346850753	5.290382406	0.346850753	1.408557285	0.346850753	5.083871713	2.858104625	4.430133838	0.346850753	1.853873986	1.826797091	3.719199397	0.346850753	7.269110914	6.607003654	0.346850753	0.346850753	0.346850753
d__Bacteria|p__Fusobacteria|c__Fusobacteriia|o__Fusobacteriales|f__Fusobacteriaceae|g__Fusobacterium|s__Fusobacterium_periodonticum	0.332050766	0.332050766	0.332050766	0.332050766	4.735446611	4.238620559	2.375859849	5.868363554	0.332050766	2.876747585	3.62316446	1.082023089	5.0110364	2.92034747	0.332050766	5.951296956	3.83934144	0.332050766	0.332050766	0.332050766	0.332050766	0.332050766	5.673805036	0.332050766	1.942185919	0.332050766	1.630606843	0.332050766	2.562105032	5.729077479	0.332050766	0.332050766	0.332050766	0.332050766	2.877303068	0.332050766	4.606756532	0.332050766	0.332050766	0.332050766	0.332050766	0.332050766	0.332050766	1.105867422	4.686399176	8.600126116	0.332050766	4.537746704	0.332050766
d__Bacteria|p__Gemmatimonadetes|c__Gemmatimonadetes|o__Gemmatimonadales|f__Gemmatimonadaceae|g__Gemmatimonas|s__Gemmatimonas_aurantiaca	2.201683843	3.722615091	2.71850134	-0.219230724	7.388438364	5.646186457	1.599178318	3.38027291	1.927623953	2.986432242	2.316698034	-0.219230724	5.245867858	-0.219230724	3.224890089	0.476911818	-0.219230724	5.732474699	1.885649033	2.32120558	2.798006187	-0.219230724	2.854073502	2.680650692	1.98202226	-0.219230724	2.795269625	0.985175078	-0.219230724	-0.219230724	3.71915028	-0.219230724	1.181679006	-0.219230724	3.590936651	3.198722509	2.573912896	-0.219230724	5.057310472	-0.219230724	3.206280915	2.843362495	3.264406303	3.789933825	-0.219230724	2.276959435	-0.219230724	-0.219230724	3.786490311
d__Bacteria|p__Planctomycetes|c__Planctomycetia|o__Planctomycetales|f__Planctomycetaceae|g__Gemmata|s__Gemmata_obscuriglobus	7.787535755	7.496513722	7.437635359	7.379107026	6.875726151	6.996792846	7.483045592	6.556048355	8.884314455	6.6855942	6.160825999	5.654430708	7.011825691	7.498605265	7.462995184	5.843141822	6.199370849	6.557415647	7.65890113	7.980833814	8.992612127	8.176570301	8.429358471	7.236870426	5.071732588	7.339319763	6.203400777	6.512689803	7.172200192	8.811233784	7.084211627	8.880520215	6.66514087	8.724199186	5.744512971	7.774045336	8.394168091	8.070463239	8.565768174	9.710413234	6.362045239	7.264051195	6.123855215	6.145655778	10.08354241	8.329122471	7.273171844	8.045590952	7.032479795
d__Bacteria|p__Planctomycetes|c__Planctomycetia|o__Planctomycetales|f__Planctomycetaceae|g__Schlesneria|s__Schlesneria_paludicola	-0.491449234	-0.491449234	2.758872405	-0.491449234	2.178916929	3.022686236	1.184831325	7.799348645	6.444692575	2.088615318	-0.491449234	2.273039535	1.528084825	1.631406312	-0.491449234	2.202965173	3.797684445	2.230941262	1.448911233	-0.491449234	-0.491449234	-0.491449234	-0.491449234	-0.491449234	4.012088225	3.095200556	1.652640768	1.720606164	3.101381496	-0.491449234	1.36651453	-0.491449234	0.799964134	-0.491449234	3.839021817	1.766643984	-0.491449234	-0.491449234	-0.491449234	-0.491449234	0.808970665	3.457400024	2.719903596	3.963909489	4.699652723	-0.491449234	-0.491449234	-0.491449234	3.012078054
d__Bacteria|p__Planctomycetes|c__Planctomycetia|o__Planctomycetales|f__Planctomycetaceae|g__Singulisphaera|s__Singulisphaera_acidiphila	1.7075276	-0.451653319	-0.451653319	1.221036908	1.331824145	1.778538537	1.170161081	12.32367671	1.463097295	2.044579081	0.70508365	-0.451653319	-0.451653319	2.447277699	-0.451653319	-0.451653319	1.16732885	1.573819341	1.425660433	-0.451653319	3.16046129	4.269675726	-0.451653319	-0.451653319	2.87766684	2.110084359	3.012836532	2.03070884	2.115507329	3.257629473	4.211273359	-0.451653319	2.833268355	-0.451653319	2.497536536	-0.451653319	-0.451653319	-0.451653319	2.054785372	2.588400988	3.690063941	2.568551787	2.363814511	2.971459785	-0.451653319	-0.451653319	-0.451653319	6.798532252	4.870468471
d__Bacteria|p__Proteobacteria|c__Alphaproteobacteria|g__Candidatus_Pelagibacter|s__Candidatus_Pelagibacter_ubique	-0.021473466	2.588110073	-0.021473466	3.897361669	1.766439624	-0.021473466	-0.021473466	1.850087012	3.650881766	1.30355839	-0.021473466	2.527826986	-0.021473466	2.884667384	3.357898993	2.284595296	2.768572547	4.106614175	-0.021473466	-0.021473466	4.171403002	-0.021473466	3.654373408	-0.021473466	0.749249682	-0.021473466	3.851758182	3.676948869	2.552071879	-0.021473466	1.130815141	-0.021473466	2.737661926	3.308153142	2.294477888	-0.021473466	-0.021473466	2.933764078	-0.021473466	-0.021473466	1.239821981	1.217160111	1.964997666	-0.021473466	7.619814507	2.210381733	-0.021473466	4.29628172	-0.021473466
d__Bacteria|p__Proteobacteria|c__Alphaproteobacteria|o__Caulobacterales|f__Caulobacteraceae|g__Asticcacaulis|s__Asticcacaulis_excentricus	4.440230353	3.436791304	1.309131397	1.810372583	2.015648012	2.007110845	-0.14302106	1.399004614	2.253915243	1.656731249	-0.819528335	2.72603765	-2.502131971	-2.502131971	-0.363165019	1.289848073	1.709333854	3.345219475	6.9682118	3.457856149	5.379391688	-2.502131971	1.485015787	3.409057131	4.219282852	2.99474998	3.577737025	4.504043126	3.377196317	-2.502131971	-0.830157288	4.552375403	1.501382856	1.028945842	3.159781226	1.932145786	1.121549742	0.547559667	4.73114107	-2.502131971	2.296162656	4.251707963	3.60375949	4.835440317	2.523969014	4.235953273	0.865839547	4.618650358	3.688812109
d__Bacteria|p__Proteobacteria|c__Alphaproteobacteria|o__Caulobacterales|f__Caulobacteraceae|g__Brevundimonas|s__Brevundimonas_diminuta	-1.265117905	0.240294512	3.322383526	3.193422427	3.917036609	4.364884388	4.0685005	5.359202039	2.878508977	5.315921942	3.968845574	4.716345891	3.200265765	2.245566813	4.939604081	4.651443806	4.715214832	4.618720937	2.533396301	1.120981234	3.451633928	1.180952234	3.12436674	5.811742364	6.181556842	2.560912728	4.628451671	4.984655488	5.014087297	3.612588129	4.406249124	1.372461791	4.802783313	2.965722507	6.153082244	0.971681282	1.529030235	2.33007451	2.698106547	-4.625020671	5.242610646	5.132421788	5.02898188	6.450645668	-4.625020671	2.172895379	1.843465729	-0.825262368	5.17813161
d__Bacteria|p__Proteobacteria|c__Alphaproteobacteria|o__Caulobacterales|f__Caulobacteraceae|g__Brevundimonas|s__Brevundimonas_subvibrioides	1.858019965	1.960399391	1.977686039	2.707566533	1.44191496	1.104467154	3.029267514	2.414448906	1.589193988	2.421249821	0.700525137	2.95092357	1.63271707	-1.025007107	2.193744417	2.098901557	3.025389586	2.49013427	0.767525362	1.973339444	1.544496025	-1.025007107	-1.025007107	3.558413021	3.02118766	0.660315761	2.54782764	3.216407619	2.294100786	-1.025007107	1.957543922	-1.025007107	2.487839521	-1.025007107	2.69159586	-1.025007107	-1.025007107	1.789768554	-1.025007107	1.877755443	2.32516671	2.466177592	2.853419749	3.531222906	-1.025007107	1.100768436	2.556419327	-1.025007107	3.235405752
d__Bacteria|p__Proteobacteria|c__Alphaproteobacteria|o__Caulobacterales|f__Caulobacteraceae|g__Caulobacter|s__Caulobacter_segnis	1.605236663	1.397592086	0.836134764	2.361498748	2.739567133	3.132185711	3.451401716	2.95678893	3.203820999	3.069799173	2.305126169	3.110583743	2.031760696	2.165615467	2.700568813	2.756581992	3.348144013	3.239174367	2.102764032	0.998071286	0.915711927	1.037525292	-2.782135759	-0.134383752	4.585821724	2.990023699	3.635530583	4.116807634	2.817473583	0.063956768	3.119730187	-2.782135759	3.26306485	1.609818093	4.951888555	0.899849123	1.266520502	1.525266615	-0.216207066	-2.782135759	3.508955243	3.699892508	3.672710057	4.65725989	-2.782135759	0.950372171	2.303180938	0.634401767	3.912905041
d__Bacteria|p__Proteobacteria|c__Alphaproteobacteria|o__Caulobacterales|f__Caulobacteraceae|g__Phenylobacterium|s__Phenylobacterium_zucineum	0.442052259	1.991615428	2.367266625	2.908628731	4.246247647	3.855071137	2.070070579	4.379295543	3.287745589	3.100480792	2.509603581	4.094039525	3.125701359	-2.024436644	3.493762376	3.331277145	4.000951915	3.588083557	1.657591074	3.322813799	2.10177646	-2.024436644	2.164162175	3.764273252	5.168378508	4.319274766	4.161759311	4.398927397	4.32668844	-2.024436644	3.559128871	-2.024436644	2.366047156	-2.024436644	5.389917606	-2.024436644	1.8504338	1.343033468	2.982243218	-2.024436644	4.00317892	4.498165506	3.675923792	5.210214525	-2.024436644	0.518744933	0.620476015	-2.024436644	4.722999383
d__Bacteria|p__Proteobacteria|c__Alphaproteobacteria|o__Rhizobiales|f__Bradyrhizobiaceae|g__Afipia|s__Afipia_birgiae	5.738566458	3.228524617	3.736564479	1.417116182	3.68650993	3.195328421	5.196355681	3.592533816	3.897111408	3.566275303	4.94606516	2.321816569	3.466787812	5.11203976	5.071793891	3.171123983	2.306819618	5.654217357	1.672052896	-0.666858031	5.79966243	-0.666858031	-0.666858031	4.909675706	3.176846635	4.361097998	3.649486618	2.773895655	4.368812697	-0.666858031	2.137773124	-0.666858031	1.734136096	2.357525762	3.998671678	-0.666858031	2.436841412	-0.666858031	4.282204209	4.304361514	3.139519304	3.888468123	4.718164644	4.465773921	-0.666858031	-0.666858031	-0.666858031	5.432123584	3.556294521
d__Bacteria|p__Proteobacteria|c__Alphaproteobacteria|o__Rhizobiales|f__Bradyrhizobiaceae|g__Afipia|s__Afipia_broomeae	1.401293869	3.211785312	-0.94478139	2.276548968	2.429884451	3.255583545	1.652342246	1.96926764	2.030045707	2.747017482	2.885330807	2.435146706	1.178260345	2.205075243	1.451395485	3.808021582	2.520606748	2.755193142	1.095028849	-0.94478139	-0.94478139	-0.94478139	2.033515781	-0.94478139	3.590550939	3.161248524	2.451064862	3.786828874	3.167882568	-0.94478139	1.880595516	2.635669434	2.62447647	3.272534845	4.766740592	1.429046435	4.68487335	-0.94478139	3.371393167	-0.94478139	3.408334225	3.514386181	3.127330118	4.008303518	-0.94478139	-0.94478139	1.571007001	1.708426029	3.79529039
d__Bacteria|p__Proteobacteria|c__Alphaproteobacteria|o__Rhizobiales|f__Bradyrhizobiaceae|g__Bradyrhizobium|s__Bradyrhizobium_elkanii	6.062166921	6.2945909	7.248815694	7.258995757	7.352459368	7.389198054	7.514037053	6.738929522	6.591956207	7.970793626	6.790511981	6.321839245	6.191559579	7.232172771	6.842660144	7.34506103	6.350818604	6.984909763	3.590004816	3.506582521	3.980296556	4.675917659	3.105974631	0.354722766	6.268974391	4.818668887	4.891148485	4.974878761	4.996205889	3.145188827	4.770087962	0.354722766	6.575940947	2.791272653	6.04952819	3.414507778	8.02194081	3.313612932	6.247437477	6.732793689	5.305770518	6.039923706	5.511213596	6.27095038	3.822883604	4.01427937	3.562606549	4.26718542	5.253250762
d__Bacteria|p__Proteobacteria|c__Alphaproteobacteria|o__Rhizobiales|f__Bradyrhizobiaceae|g__Bradyrhizobium|s__Bradyrhizobium_oligotrophicum	1.596555254	1.686066793	2.500490073	2.126543302	1.992948664	2.303125931	2.461671973	2.7434568	2.611572022	2.088993758	0.584543876	2.01742044	1.845719631	2.280069068	1.8900831	1.88002253	1.738426659	0.766810026	-0.924109311	-0.924109311	-0.924109311	1.413552079	-0.924109311	-0.924109311	3.314772996	-0.924109311	2.483196813	2.784209597	1.977825857	-0.924109311	2.008294688	-0.924109311	1.075146491	1.102437248	3.178020377	-0.924109311	-0.924109311	0.826161406	-0.924109311	-0.924109311	2.159038692	1.974613728	2.580167283	3.499834283	-0.924109311	-0.924109311	-0.924109311	1.861981086	2.430298582
d__Bacteria|p__Proteobacteria|c__Alphaproteobacteria|o__Rhizobiales|f__Bradyrhizobiaceae|g__Rhodopseudomonas|s__Rhodopseudomonas_palustris	3.539442849	2.998858058	4.075772263	4.713812712	4.428036824	5.327197305	4.329989291	5.586070976	4.544814396	4.929232827	4.226018951	5.241057231	3.432146201	4.203927003	5.250064758	4.92165652	4.920441541	5.25655735	4.058439695	3.69286471	1.988734242	1.060175827	2.051191119	1.85737327	6.53747067	5.121887264	5.780021782	5.709437919	5.244049798	2.755609817	4.621758183	2.26556037	5.092351526	1.656225812	6.540879485	3.774703009	4.208762011	2.307678768	0.724250956	2.421033988	4.925103727	5.469109211	5.467406012	6.575591072	2.926082582	0.403896978	1.512825042	2.783474982	5.715945783
d__Bacteria|p__Proteobacteria|c__Alphaproteobacteria|o__Rhizobiales|f__Hyphomicrobiaceae|g__Pelagibacterium|s__Pelagibacterium_halotolerans	0.474662587	-1.900867321	1.558942698	-0.060574261	3.207859703	1.839759749	1.707571348	2.93253465	1.111308317	2.274414467	1.776762578	1.04179713	2.184056934	-1.900867321	1.807892859	3.00493852	2.183695294	3.002547722	-1.900867321	0.591943661	1.059805732	-1.900867321	-1.900867321	4.807656221	3.235325905	2.53916487	3.511417351	2.304415249	2.787758723	-1.900867321	3.398270912	2.339493176	1.943935125	2.369396734	4.154604686	2.056131975	0.839913497	2.728263082	0.856715438	-1.900867321	2.792653082	1.688972875	2.222368982	3.679169829	-1.900867321	1.50488817	3.564281296	0.785650749	2.781668873
d__Bacteria|p__Proteobacteria|c__Alphaproteobacteria|o__Rhizobiales|f__Hyphomicrobiaceae|g__Rhodomicrobium|s__Rhodomicrobium_vannielii	1.076265708	-1.003414227	-1.003414227	0.60768759	1.988060497	0.432353455	1.788778229	2.623731773	0.840835321	0.941517417	0.110731718	1.992725226	2.572771019	0.974841149	1.955248192	2.058619003	1.560670429	1.951421255	0.804776883	-1.003414227	-1.003414227	-1.003414227	-1.003414227	-1.003414227	3.399826633	1.464000338	2.333513201	2.409603098	3.286280035	-1.003414227	2.678139835	2.170478729	2.698528666	-1.003414227	3.706089957	1.100866989	1.396028042	1.015957121	3.218089319	-1.003414227	2.55376163	2.340981696	2.224867822	3.272700574	2.324648254	-1.003414227	1.226708025	-1.003414227	2.737146624
d__Bacteria|p__Proteobacteria|c__Alphaproteobacteria|o__Rhizobiales|f__Methylobacteriaceae|g__Methylobacterium|s__Methylobacterium_extorquens	1.516685521	2.917266672	3.138176928	2.474482887	3.574155896	3.83518692	3.12969601	3.721554172	4.621464383	3.983217931	4.066011374	3.850419073	-0.536134038	4.860533668	4.059027075	4.753326828	3.445358764	3.561038624	2.30576391	-0.139052447	2.301367315	3.745795971	-3.023945456	1.428910825	5.528855575	3.228522291	5.048215661	5.067923854	3.940428188	2.9584083	3.738728331	0.036993546	3.752151876	3.475175196	5.786798321	2.067892702	0.147919349	1.930252535	1.31655117	2.05645508	4.614254419	4.658991298	4.252229598	5.734396567	-3.023945456	-3.023945456	3.300789613	-3.023945456	4.496792802
d__Bacteria|p__Proteobacteria|c__Alphaproteobacteria|o__Rhizobiales|f__Methylobacteriaceae|g__Methylobacterium|s__Methylobacterium_mesophilicum	2.802436035	1.221571275	1.241278543	3.581912629	3.16455224	2.684086964	3.497014667	2.895597073	3.112046275	2.602159574	1.838381509	3.187484179	2.870194307	1.564220354	2.86753193	3.221741664	3.170925984	3.368742444	3.311118195	2.483483172	2.390298352	1.44983105	2.453556248	2.257252658	4.128804297	2.225816544	4.215024956	4.002290014	2.888062674	1.426586969	3.868025202	2.670674813	3.130853981	1.018168948	4.939684402	2.372350513	1.091908719	-1.793601058	2.807542752	-1.793601058	3.147764162	4.200118813	2.33284505	4.597393178	-1.793601058	2.897075531	0.888288664	-1.793601058	3.482767146
d__Bacteria|p__Proteobacteria|c__Alphaproteobacteria|o__Rhizobiales|f__Methylobacteriaceae|g__Methylobacterium|s__Methylobacterium_nodulans	1.258055032	-0.893808025	2.240245283	1.549404482	3.372240916	2.195647951	0.722509747	2.065015655	-0.893808025	1.118629794	1.70892312	3.158198264	-0.893808025	2.534199748	2.167545913	2.176286238	0.9499643	1.73119894	1.791152605	-0.893808025	-0.893808025	-0.893808025	-0.893808025	1.683791274	3.61160245	-0.893808025	3.069135069	3.35377939	2.570502368	-0.893808025	1.697679253	-0.893808025	2.137606875	1.525469423	2.985386836	-0.893808025	-0.893808025	-0.893808025	1.604135884	-0.893808025	2.393688482	2.358032532	3.154290108	3.828327916	-0.893808025	-0.893808025	-0.893808025	-0.893808025	3.110661218
d__Bacteria|p__Proteobacteria|c__Alphaproteobacteria|o__Rhizobiales|f__Methylobacteriaceae|g__Methylobacterium|s__Methylobacterium_populi	4.283521219	3.288048936	1.73539135	4.213929426	3.723001672	2.227388056	1.50754064	4.660681477	1.854150093	2.971512973	3.298718538	4.399308921	-0.411430704	3.658467429	3.577207271	4.005786618	2.738436386	3.944489994	-0.411430704	-0.411430704	-0.411430704	-0.411430704	2.831834483	-0.411430704	3.889637639	1.67700102	3.046575778	7.44722125	3.701567671	-0.411430704	3.00131984	-0.411430704	3.723515827	4.181084462	4.248800589	-0.411430704	-0.411430704	-0.411430704	-0.411430704	3.185637555	4.328965407	3.697015025	2.919901221	4.272933239	-0.411430704	3.902573653	-0.411430704	-0.411430704	3.353322846
d__Bacteria|p__Proteobacteria|c__Alphaproteobacteria|o__Rhizobiales|f__Methylobacteriaceae|g__Methylobacterium|s__Methylobacterium_radiotolerans	3.949972291	3.696908411	5.258990917	4.393174581	5.205008811	4.913228738	4.301726494	4.637295044	3.173416649	6.074556585	5.311204168	5.441990095	2.742478039	3.391620212	4.349777978	4.850726168	5.155341045	5.616974967	3.502735317	3.71497633	3.109623807	-1.397075572	3.177762233	1.829834604	5.479907782	3.912175138	3.695197873	4.438923278	5.746244544	2.071559297	3.835199344	-1.397075572	5.007378375	2.746867907	5.088084614	3.592456609	4.45195228	1.218731981	-1.397075572	3.581248793	4.202373612	4.610046198	4.515210802	5.487002397	-1.397075572	-1.397075572	3.789277291	-1.397075572	4.499939165
d__Bacteria|p__Proteobacteria|c__Alphaproteobacteria|o__Rhizobiales|f__Rhizobiaceae|g__Agrobacterium|s__Agrobacterium_tumefaciens	8.924023312	7.334137193	7.360129477	6.486363417	6.943411215	7.825516159	6.563067055	7.317480084	5.864009172	9.211163656	8.372000922	7.67866831	6.221427814	7.494260195	5.200319354	7.30293696	7.046850021	7.662819244	7.776955746	7.845550872	7.656200761	7.103983821	5.868719635	6.601158678	6.519337516	5.067401709	6.513227441	6.747580634	6.028327838	4.641408854	5.880285716	6.665486082	6.175432466	6.356690771	6.941067672	6.607189981	5.78317201	7.233034771	5.806461445	6.595146912	6.194658758	6.820098224	7.082867756	6.787764627	4.830828754	7.256291624	8.458955502	6.55947975	6.797878478
d__Bacteria|p__Proteobacteria|c__Alphaproteobacteria|o__Rhizobiales|f__Rhizobiaceae|g__Rhizobium|s__Rhizobium_giardinii	3.286521319	2.380693721	-0.985638836	2.206384609	2.776477911	2.944813703	-0.985638836	1.52104666	1.962123977	2.408067493	1.449537035	1.752313971	1.118087961	1.225716836	1.920525337	2.437197585	2.713583548	1.555121634	1.035613685	1.453865495	1.911722731	-0.985638836	-0.985638836	3.833519836	2.716149129	3.359447026	1.909094893	1.987810039	1.778353025	-0.985638836	1.438082277	-0.985638836	0.359612509	1.627989283	3.205187966	2.296518524	1.696532705	-0.985638836	-0.985638836	2.287504732	2.792003906	2.527435668	3.387659943	2.864240913	-0.985638836	2.347287458	-0.985638836	-0.985638836	2.440089557
d__Bacteria|p__Proteobacteria|c__Alphaproteobacteria|o__Rhizobiales|f__Rhizobiaceae|g__Rhizobium|s__Rhizobium_leguminosarum	-0.152872061	1.675907545	3.212275254	2.723234324	3.164900845	2.924300751	3.141386502	3.469483419	1.841010402	2.401314742	3.588879001	3.125726253	0.532258257	2.323249448	1.893969851	2.661578052	2.601174498	2.741290703	2.071550219	2.325048568	1.44177139	0.550639907	-2.522645531	-2.522645531	4.405754312	3.007117756	3.831210062	3.961551226	3.761132631	-2.522645531	3.363763037	1.707439628	4.549736178	0.141622296	4.924210908	1.86650585	1.200284325	2.628225287	0.22825499	1.85664665	3.460039027	3.58850909	3.583141863	4.893719995	-2.522645531	1.47893021	2.681781759	1.755472651	3.741516028
d__Bacteria|p__Proteobacteria|c__Alphaproteobacteria|o__Rhizobiales|f__Rhizobiaceae|g__Rhizobium|s__Rhizobium_lupini	-0.452729751	-0.452729751	1.63099617	2.362718377	1.595503959	1.259210443	1.409842102	2.221064706	3.754321377	2.830787584	2.873162925	3.898173795	3.357650585	3.497552118	1.236033426	3.085108698	2.288395945	1.873423208	-0.452729751	-0.452729751	-0.452729751	-0.452729751	-0.452729751	-0.452729751	3.090383818	-0.452729751	2.903644257	3.22473631	-0.452729751	2.740082649	1.611716437	-0.452729751	-0.452729751	-0.452729751	4.017479811	-0.452729751	-0.452729751	-0.452729751	2.425788382	-0.452729751	3.335633259	2.684243172	3.851333446	4.093958481	-0.452729751	-0.452729751	2.206360553	4.023855522	3.440157557
d__Bacteria|p__Proteobacteria|c__Alphaproteobacteria|o__Rhizobiales|f__Rhodobiaceae|g__Amorphus|s__Amorphus_coralli	-0.789212667	0.906597191	1.679288405	-0.789212667	1.644878425	1.779239818	1.941961826	3.141518822	1.014734376	-0.789212667	2.164958187	1.470813035	1.051632207	-0.789212667	2.104793911	1.378017522	1.718838881	2.998033692	1.748975953	-0.789212667	-0.789212667	-0.789212667	-0.789212667	5.173354216	3.080823837	0.873681121	2.850828209	2.54921977	2.120383357	1.830014006	1.33164	-0.789212667	2.305615818	-0.789212667	2.069040101	2.082805963	-0.789212667	-0.789212667	1.572182406	-0.789212667	2.318574512	2.655509682	1.523500648	3.139186232	-0.789212667	1.308272042	-0.789212667	-0.789212667	1.712138223
d__Bacteria|p__Proteobacteria|c__Alphaproteobacteria|o__Rhizobiales|f__Rhodobiaceae|g__Parvibaculum|s__Parvibaculum_lavamentivorans	0.82197696	-1.186383432	2.101119518	0.369468035	2.590584967	2.209176948	1.036887208	2.992566057	2.22098049	1.472994399	1.242777719	1.178963556	2.267161837	1.510054918	1.949138888	3.174553862	2.534312382	2.350745811	0.559798442	0.921130695	-1.186383432	-1.186383432	-1.186383432	1.219321857	3.536502619	-1.186383432	1.887117024	4.452491893	2.334267223	1.399530894	1.911441908	1.049738382	1.642873567	1.902982618	3.428131213	-1.186383432	-1.186383432	2.060924489	1.144978497	-1.186383432	1.655378104	2.214527594	2.941146599	2.943088345	-1.186383432	1.692967574	2.302435893	-1.186383432	2.288657452
d__Bacteria|p__Proteobacteria|c__Alphaproteobacteria|o__Rhizobiales|f__Xanthobacteraceae|g__Xanthobacter|s__Xanthobacter_autotrophicus	-0.205850023	0.901909687	2.271313402	3.316376116	2.223249562	3.573165912	2.990085831	3.106044965	3.180401652	2.458937611	2.676125662	3.404284399	1.573242529	-2.678238898	3.367334764	3.120508471	3.079611114	2.668417071	2.368140471	0.917427612	0.403151529	2.251414377	1.520379271	1.32631916	4.789183719	2.609539658	3.522754765	3.76049017	3.584985611	1.569107598	2.751236689	0.074535315	4.036514141	2.234209691	4.70421002	1.440101606	1.850227566	1.319354369	1.225271487	1.890684422	3.138281246	4.272521551	3.430132159	4.600809652	-2.678238898	-2.678238898	-2.678238898	1.785129409	3.905250454
d__Bacteria|p__Proteobacteria|c__Alphaproteobacteria|o__Rhodobacterales|f__Rhodobacteraceae|g__Paracoccus|s__Paracoccus_aminophilus	3.47722886	5.004536724	-0.867513745	1.170350245	4.347553506	2.909217583	2.044540058	1.406980088	5.800368579	3.957761332	2.660709226	1.861104796	4.037942987	1.634758521	3.805771901	3.759866729	3.123662004	3.456955955	8.790329881	-0.867513745	-0.867513745	-0.867513745	-0.867513745	4.08342236	3.561108957	2.88797905	2.693044886	2.497109481	2.260097189	-0.867513745	4.241689308	8.306947231	0.654713174	2.089952229	4.76550939	5.625416853	-0.867513745	3.385830499	2.186118704	-0.867513745	2.501484555	2.460296562	2.562613612	4.77686847	-0.867513745	3.574428608	5.423666781	2.107424624	3.863878262
d__Bacteria|p__Proteobacteria|c__Alphaproteobacteria|o__Rhodobacterales|f__Rhodobacteraceae|g__Paracoccus|s__Paracoccus_denitrificans	0.697657025	0.281712543	2.947524819	2.428843347	1.79382495	2.424583766	2.893682318	2.558034694	0.414620489	1.84732209	2.068097949	3.125929432	2.039327924	1.554246008	2.639156051	3.262504271	2.175899557	2.460297315	2.383946051	-1.802552962	-1.802552962	-1.802552962	1.371415266	-1.802552962	3.947685484	1.766842846	3.037325617	3.132640493	2.580308782	-1.802552962	2.778707078	2.660363556	1.719592084	1.008360872	3.801814484	1.727353019	1.082078189	-1.802552962	1.099761982	-1.802552962	3.137307633	2.949577327	2.72831762	3.760829324	-1.802552962	-1.802552962	1.89820644	-1.802552962	1.602956609
d__Bacteria|p__Proteobacteria|c__Alphaproteobacteria|o__Rhodobacterales|f__Rhodobacteraceae|g__Rhodobacter|s__Rhodobacter_capsulatus	1.9953403	2.655124899	2.679828553	1.716801733	2.626751079	3.026109286	3.274205777	3.051509234	4.139063917	2.6898114	2.150683076	4.19602153	2.583102311	1.833758776	2.339731692	2.03124769	1.828810692	1.974089465	4.945698523	2.156732296	0.877691447	-2.558985201	-2.558985201	-2.558985201	4.768144615	3.338477491	3.21290774	3.319441433	3.128739427	-2.558985201	2.322403641	2.884458103	2.139400966	2.397832555	4.649113733	0.231090586	0.622445935	2.814395808	1.794602344	-2.558985201	3.035969198	2.682092244	3.712566443	4.906619799	1.853707589	0.284211631	3.158853069	0.559459069	3.935626427
d__Bacteria|p__Proteobacteria|c__Alphaproteobacteria|o__Rhodobacterales|f__Rhodobacteraceae|g__Rhodobacter|s__Rhodobacter_sphaeroides	2.216310282	0.668542794	4.189577887	3.650029389	3.888751062	4.787468572	3.410843686	5.134902794	4.712330451	4.179381594	3.457413345	4.540913491	2.446780269	2.901381167	3.831381035	4.239258877	4.395011941	4.969929771	6.389013284	0.93362127	3.178133005	2.964852513	1.752229189	1.489884377	6.439176623	5.209886815	5.340557812	5.229493149	4.594711899	0.958675088	4.263318012	6.417688419	5.373853192	1.829122547	6.893375879	4.136212953	2.425352214	3.21693355	2.452456008	-0.044222098	5.036757801	5.409801005	4.170424106	6.737559367	-4.60000832	1.946656653	3.399204797	1.24139204	5.543250434
d__Bacteria|p__Proteobacteria|c__Alphaproteobacteria|o__Rhodobacterales|f__Rhodobacteraceae|g__Wenxinia|s__Wenxinia_marina	2.228744025	2.164224409	3.194862852	2.666779894	2.860289196	0.522199193	1.862927762	3.149073312	5.343549713	2.283753549	1.678759389	3.221305941	3.432366588	0.296985017	2.573208719	3.471853835	2.974184774	3.051006025	5.852472263	2.907166988	1.110857287	1.250270239	1.174732365	2.864314504	4.533550277	2.828426579	3.54151836	3.648343744	3.362384389	-2.326550837	3.030251288	6.059109962	3.104083744	0.774238044	5.011824795	2.781731319	2.006354205	0.351512468	-2.326550837	-2.326550837	3.122732105	3.074204247	3.341708927	4.847157591	-2.326550837	2.330654208	2.464579465	-2.326550837	3.492169692
d__Bacteria|p__Proteobacteria|c__Alphaproteobacteria|o__Rhodospirillales|f__Acetobacteraceae|g__Roseomonas|s__Roseomonas_cervicalis	0.64412587	0.257964359	-1.677060986	-1.677060986	1.100389524	3.549538051	2.68290864	3.437489113	2.87593932	2.580721483	3.065962214	2.521502052	1.315209207	3.069480349	1.946856924	2.473101872	3.228813017	2.411018992	3.452606696	0.758724001	-1.677060986	2.951113205	-1.677060986	1.103362049	3.998021079	2.897582301	4.051019103	6.11396064	4.299916264	-1.677060986	2.099081445	-1.677060986	3.339908659	0.932582315	3.973870159	2.96416547	1.969538976	-1.677060986	-1.677060986	1.591092246	3.032689831	2.868248245	2.835498518	4.516722469	-1.677060986	0.716300541	-1.677060986	-1.677060986	3.314594097
d__Bacteria|p__Proteobacteria|c__Alphaproteobacteria|o__Rhodospirillales|f__Rhodospirillaceae|g__Azospirillum|s__Azospirillum_brasilense	-0.205620513	1.044743194	2.098839266	2.151805354	3.334767255	4.043003837	1.777549073	2.780001725	2.799812606	2.844516722	1.922928339	3.216713903	1.975281383	2.477555649	3.620349366	2.631388601	2.91411425	3.29511751	0.495229387	2.012738463	-0.591689628	0.631200743	-3.755740837	-0.714755467	4.748083137	3.225652232	4.043523607	4.076900229	3.386426603	-0.486958219	3.11263851	0.775903664	3.853881107	1.667204527	4.948118754	-3.755740837	1.756283719	1.191379425	-0.808730848	-3.755740837	3.58861317	4.284665458	3.225865008	4.948452843	-3.755740837	0.531103996	1.131790059	0.827360923	4.177403475
d__Bacteria|p__Proteobacteria|c__Alphaproteobacteria|o__Rhodospirillales|f__Rhodospirillaceae|g__Azospirillum|s__Azospirillum_lipoferum	-3.656967353	1.258292687	2.364001813	2.938905305	3.39628552	3.766077426	2.70353805	3.717397098	3.746396212	3.180771286	3.497814728	3.904034752	2.60588569	1.680211555	2.801378521	3.052963457	3.515930634	3.272248159	2.672047737	1.607601835	2.249291901	1.137076252	1.789430762	2.094149125	5.168761697	4.218161335	4.235760618	4.658707147	2.481788347	-0.084846294	3.298805949	-3.656967353	3.652021643	1.330130763	5.811837532	1.481426756	0.701479002	-0.963117583	0.72321552	-3.656967353	4.238959585	3.950172433	4.314428647	5.51560713	0.782681829	-3.656967353	1.162405377	-0.519473036	4.400122866
d__Bacteria|p__Proteobacteria|c__Alphaproteobacteria|o__Rhodospirillales|f__Rhodospirillaceae|g__Rhodospirillum|s__Rhodospirillum_centenum	0.167994872	2.074141722	1.741177418	1.878282465	2.594774596	3.002561531	1.798348973	2.329147139	0.82996615	2.555276716	2.37959794	3.238717905	0.882109899	2.088659124	3.339622587	3.101511408	2.498691317	2.513958339	2.73952713	0.289941347	3.328787175	-2.3020328	1.892575566	0.656678524	4.509314966	2.020934876	3.186005372	6.923326104	3.163449406	-2.3020328	1.507898099	0.448112434	3.233143335	0.474947929	4.347943523	0.197213716	1.578397073	0.0963666	1.597749619	-2.3020328	2.94632651	3.824786932	3.315790797	4.165644407	1.650693908	0.24479758	-2.3020328	-2.3020328	3.362695362
d__Bacteria|p__Proteobacteria|c__Alphaproteobacteria|o__Rhodospirillales|f__Rhodospirillaceae|g__Tistrella|s__Tistrella_mobilis	0.410009953	-0.01667279	1.580660264	3.176457166	2.929860219	1.527505715	2.888847538	2.493986736	1.097368795	2.353124169	1.815830962	2.791386187	0.166187103	2.40433448	3.166845623	2.502033287	2.884023323	2.736586827	3.862475557	1.575253018	2.135859594	-2.154746884	-2.154746884	2.672336579	4.039538959	2.334012908	2.919742858	3.485840124	1.974286203	2.251279641	3.384053951	1.759443718	3.686720118	1.790497571	4.199680354	1.466289166	0.804355553	1.346887354	2.563745484	-2.154746884	2.012932801	3.003871225	2.831330739	3.837122644	-2.154746884	0.489758156	-2.154746884	-2.154746884	3.360699435
d__Bacteria|p__Proteobacteria|c__Alphaproteobacteria|o__Rhodospirillales|g__Elioraea|s__Elioraea_tepidiphila	1.820538408	-1.851384653	2.372406781	1.911192784	0.808816371	1.340488404	2.324529776	2.870834942	0.120136375	1.092471777	1.590416284	2.110844563	1.971592785	1.690263371	1.619550328	1.095473617	2.09644947	1.803404931	1.871269898	2.367400247	0.91943448	-1.851384653	0.970922777	-1.851384653	3.30101724	2.903442215	2.636950572	3.038023994	2.909972338	-1.851384653	1.932865487	-1.851384653	1.746868849	1.568456637	3.729449032	-1.851384653	2.220660685	1.743293844	-1.851384653	1.278804181	3.146008872	2.832900096	2.007448064	3.808698141	-1.851384653	1.335975893	0.532638116	-1.851384653	2.838958068
d__Bacteria|p__Proteobacteria|c__Alphaproteobacteria|o__Sphingomonadales|f__Sphingomonadaceae|g__Novosphingobium|s__Novosphingobium_aromaticivorans	0.478722514	0.925849474	0.942986068	3.118120979	1.823366673	2.708809884	1.607419285	2.096919839	1.597174809	1.478726418	2.647786525	2.293359687	3.86986465	1.76843274	1.69926109	2.252614513	2.576515808	3.606021815	1.017486952	2.430809494	-1.696015003	2.061970862	1.064772219	0.908984363	3.855592046	2.590002884	3.316729665	3.457853619	3.385106433	-1.696015003	3.361493168	-1.696015003	2.175135532	3.217184908	4.440261586	-1.696015003	-1.696015003	-1.696015003	0.828482231	-1.696015003	2.924906464	2.678138593	3.250201543	4.017084865	-1.696015003	1.421867964	-1.696015003	-1.696015003	2.980704389
d__Bacteria|p__Proteobacteria|c__Alphaproteobacteria|o__Sphingomonadales|f__Sphingomonadaceae|g__Novosphingobium|s__Novosphingobium_nitrogenifigens	1.662186779	2.526691968	1.233974693	2.850603655	2.503189574	2.772168646	0.987412028	2.765768867	2.688030381	2.29482655	2.53688741	2.83796473	1.409118568	1.532998355	3.228780495	1.727770026	3.900701197	3.032157377	2.63581876	0.853938908	-1.576131586	-1.576131586	-1.576131586	-1.576131586	3.480357557	3.376619525	1.775807403	3.440579861	3.200479295	1.405558558	2.191151796	1.002230082	2.171902679	1.02738934	4.1021926	2.281275695	1.095667697	0.672455508	5.32277728	-1.576131586	2.720699563	3.081629496	3.183119521	4.030019347	3.176950705	-1.576131586	-1.576131586	-1.576131586	2.988551867
d__Bacteria|p__Proteobacteria|c__Alphaproteobacteria|o__Sphingomonadales|f__Sphingomonadaceae|g__Sphingobium|s__Sphingobium_xenophagum	4.023878291	3.958388356	2.797240871	-0.599924234	2.749885662	2.291668512	-0.599924234	2.418713775	3.639372837	-0.599924234	2.332599393	2.073509425	3.008974024	-0.599924234	1.306641435	2.780052703	4.71793759	1.470312982	2.893145267	3.47150189	4.083423691	-0.599924234	-0.599924234	3.93449581	3.400150365	1.688559581	2.527647375	2.618624159	2.728571064	-0.599924234	1.730776884	-0.599924234	1.898747348	4.432510635	3.630413393	-0.599924234	2.630040184	3.222232733	3.820078042	3.341709289	2.985462581	-0.599924234	1.075266976	3.371113611	3.880084948	-0.599924234	-0.599924234	-0.599924234	3.525457251
d__Bacteria|p__Proteobacteria|c__Alphaproteobacteria|o__Sphingomonadales|f__Sphingomonadaceae|g__Sphingobium|s__Sphingobium_yanoikuyae	1.0244961	1.158170525	2.053208587	2.644039927	2.322595969	3.186501515	2.764747293	2.977913719	3.638935134	2.384156491	2.760667321	2.826862078	0.730323373	4.178318848	3.637852651	3.430028669	3.972896429	3.931521251	1.767628672	1.86375591	-2.739804998	0.751203469	0.677477848	3.24465959	4.579767631	3.541567443	3.958133293	4.064496642	4.297671551	-2.739804998	3.265009327	-2.739804998	3.484987467	1.400978835	4.855634652	2.245922798	2.702089707	1.61267377	1.5102387	-2.739804998	3.838609232	4.32168577	4.714088238	5.457692486	-2.739804998	-2.739804998	3.172011558	1.420876787	3.251060242
d__Bacteria|p__Proteobacteria|c__Alphaproteobacteria|o__Sphingomonadales|f__Sphingomonadaceae|g__Sphingomonas|s__Sphingomonas_echinoides	5.283738036	4.913788101	5.126419394	5.728045758	4.676731322	6.203688763	5.746417073	5.756370828	6.643635027	7.245854105	6.276945007	5.167997087	4.129729525	5.118256312	5.758656637	6.259329752	4.696895082	5.949845199	6.972883312	7.21192171	3.621978851	-0.804767671	5.627418554	6.667950653	4.38848852	4.410292207	4.068445093	4.168355477	3.83390206	5.96285623	3.879555476	4.418919336	5.717384657	5.450788117	4.182315847	4.808708563	-0.804767671	5.587839543	5.289349287	2.920903103	4.932711639	4.376851598	4.633502267	5.083324292	4.626453326	4.549021371	5.006599009	4.473633196	5.968646228
d__Bacteria|p__Proteobacteria|c__Alphaproteobacteria|o__Sphingomonadales|f__Sphingomonadaceae|g__Sphingomonas|s__Sphingomonas_wittichii	0.978352423	2.72937692	3.251838944	5.605507045	5.085922743	5.287771936	5.306828404	5.53610709	4.325472524	2.979546952	3.81278898	7.448121949	3.009664764	3.186913661	5.183188057	3.878284866	4.023614995	4.216106836	1.791480938	4.269454226	4.76071199	1.949235383	4.019179622	3.407633966	5.884616216	4.435002224	4.88821965	5.892140033	5.229293075	3.268913693	3.876670684	4.052371149	5.173510616	4.913932994	6.200072634	3.917249703	5.733217006	4.505555028	3.95234533	3.095310873	5.042967718	5.496872232	5.590141604	6.332149216	-3.140509645	4.201603387	3.328143188	2.176821112	4.812611782
d__Bacteria|p__Proteobacteria|c__Alphaproteobacteria|o__Sphingomonadales|f__Sphingomonadaceae|g__Sphingopyxis|s__Sphingopyxis_alaskensis	-1.906847377	0.056345369	2.567303455	3.306274666	2.971509381	3.706839555	2.724211954	2.884733221	1.079265185	2.860443901	2.115392624	4.093451824	0.224248445	2.623635175	2.829631922	3.424200904	3.456704297	3.389294897	2.658659991	2.120558893	1.02820823	2.162592917	1.082748424	1.907534753	4.774639247	3.129815281	3.751020643	3.84371641	2.741209978	2.764183592	2.782823695	0.715197956	3.89765718	0.740783472	4.984991184	1.418010133	2.406562819	1.308374656	-1.906847377	-1.906847377	3.848251176	3.805492506	4.040790626	4.879369951	-1.906847377	1.469439559	2.626952492	2.344556165	3.70817086
d__Bacteria|p__Proteobacteria|c__Alphaproteobacteria|o__Sphingomonadales|f__Sphingomonadaceae|g__Zymomonas|s__Zymomonas_mobilis	0.134360408	2.797655804	0.134360408	0.134360408	1.95907329	1.659479006	0.134360408	0.134360408	0.134360408	2.200329339	2.806324545	8.956847721	4.25388107	0.134360408	2.390639809	1.568935006	2.858013577	0.134360408	0.134360408	0.134360408	2.887611967	0.134360408	0.134360408	4.71382204	2.625301462	0.134360408	0.134360408	0.134360408	1.944879757	0.134360408	1.31036604	0.134360408	0.134360408	0.134360408	0.652730376	2.369595578	0.134360408	0.134360408	2.698749955	0.134360408	0.134360408	0.134360408	0.134360408	2.288041768	0.134360408	0.134360408	0.134360408	0.134360408	2.490337893
d__Bacteria|p__Proteobacteria|c__Alphaproteobacteria|s__Polymorphum_gilvum	1.522389494	0.664054727	2.000073576	1.328005677	1.112100391	2.58061479	2.128289976	1.832024312	0.050562107	1.153275767	1.32320128	2.660744871	0.085466793	1.76475786	1.762730048	1.784695021	2.4743123	2.246698298	2.271835662	1.142694672	1.563320063	1.669367921	2.121862602	1.460949387	3.518339783	2.307736871	2.675121916	3.043083191	1.717436816	-1.655939405	1.979984522	1.77905292	1.622925167	1.304193534	3.61675459	2.426344599	2.234322057	1.455528444	0.577897934	-1.655939405	2.248613586	2.482132343	2.858648324	3.399378399	-1.655939405	1.102963754	0.407613762	-1.655939405	2.232062531
d__Bacteria|p__Proteobacteria|c__Betaproteobacteria|o__Burkholderiales|f__Alcaligenaceae|g__Achromobacter|s__Achromobacter_piechaudii	1.693894235	2.512863717	2.854024868	3.324489648	4.05412903	4.142472931	3.136030158	4.458677642	3.775537077	3.630840352	3.714564936	3.902320264	2.478223757	2.733564059	3.888134318	4.001085205	3.950865115	3.903322314	2.882310754	1.648437668	2.634527278	1.205122945	2.869300343	0.919558019	5.835954525	4.28950926	4.779380343	4.952294123	4.266015833	0.694584399	4.148141594	2.397329033	4.360369591	2.850614312	5.857245554	2.366416875	1.166319528	0.912100937	-4.289948808	-4.289948808	4.196508054	4.527682575	4.412478357	5.83418446	1.55557053	1.101411941	0.921053624	-0.40569324	4.79608714
d__Bacteria|p__Proteobacteria|c__Betaproteobacteria|o__Burkholderiales|f__Alcaligenaceae|g__Achromobacter|s__Achromobacter_xylosoxidans	9.893313095	9.815148234	9.662953368	11.48619909	11.44475993	12.00156556	12.25945344	12.36382648	12.87992889	11.32777687	13.13523253	11.59833085	11.77969812	10.65230895	13.15592984	11.45592047	10.43415289	13.61480933	11.67982871	11.79684995	12.10474194	11.81738946	12.2719528	12.83908041	11.45513039	10.38111095	11.45596461	10.72273036	11.05938832	11.85089796	10.6964714	20.62970873	21.74346397	11.5438455	10.73405261	12.0696988	14.18143521	11.72470214	8.472025326	9.443992035	11.59609285	10.42278054	11.69560637	10.92850335	9.336872523	12.42728537	11.8263892	11.37887303	9.998847443
d__Bacteria|p__Proteobacteria|c__Betaproteobacteria|o__Burkholderiales|f__Alcaligenaceae|g__Alcaligenes|s__Alcaligenes_faecalis	1.595545561	2.74720957	-0.575700042	2.738263116	2.480955189	3.659319712	2.836705666	2.968992815	1.715839026	2.084406906	1.746308296	2.893925532	1.28774322	1.438728018	2.884440165	3.584986356	2.592551838	1.888752433	2.637787673	2.977300954	0.510848857	-2.824502692	2.429222675	-2.824502692	4.286598026	2.687714877	3.60501054	3.448823156	3.097087295	0.621250377	2.851987261	1.259701447	2.843525309	0.184223832	5.122278317	1.633261976	1.37975849	0.829225626	0.282057121	-2.824502692	2.141076695	3.142991454	4.317102933	4.481036602	2.668337644	1.012257277	1.136690581	0.201999068	3.702736218
d__Bacteria|p__Proteobacteria|c__Betaproteobacteria|o__Burkholderiales|f__Burkholderiaceae|g__Burkholderia|s__Burkholderia_ambifaria	1.05558015	0.128572234	1.968908368	2.45915635	3.075307602	3.389551194	3.137025729	3.409445826	2.547780712	2.74530894	2.043943241	3.345259575	0.816540204	0.933795316	2.977535364	3.315823883	3.212283671	3.522767452	1.652106341	1.874426341	1.648782611	0.318256309	-2.377038638	-2.377038638	4.713450774	3.522447799	3.873351586	4.072810381	3.207510682	1.745232877	3.012618456	-2.377038638	4.208053322	2.062439335	4.748349935	1.778553239	0.887999456	0.460454474	0.035522259	-2.377038638	3.696895891	4.097624982	3.753535194	4.702352895	1.888712743	1.132374039	1.932525768	0.835289461	4.009894055
d__Bacteria|p__Proteobacteria|c__Betaproteobacteria|o__Burkholderiales|f__Burkholderiaceae|g__Burkholderia|s__Burkholderia_gladioli	0.752013938	0.923993811	2.539761374	2.979439482	2.342372379	3.525576456	2.779554709	3.120887285	2.642478192	3.026310357	2.997117441	3.171205295	1.420306518	2.586757003	3.238459382	2.84778566	3.046811461	3.359334961	1.947093932	2.140522987	1.223398194	0.659506143	0.592079652	-0.316556786	4.578347064	3.20647188	4.221559883	4.261959861	3.57102919	1.501112242	2.914991074	1.055427325	3.50014301	1.083886751	5.05552513	1.807640305	0.987334012	0.085882365	-8.29E-05	-1.331754622	3.578652401	3.722924091	3.485875466	4.822367203	-0.919972307	1.259484102	-0.626896443	0.92812999	4.051554438
d__Bacteria|p__Proteobacteria|c__Betaproteobacteria|o__Burkholderiales|f__Burkholderiaceae|g__Burkholderia|s__Burkholderia_kururiensis	0.160932494	1.790024972	1.961659801	1.446006905	2.300390908	2.503197314	1.829472813	2.523445219	2.588179491	2.305484393	1.538548321	2.576584434	0.846978375	0.970871222	2.317935019	2.652029251	2.346270356	3.448204614	2.537578853	2.687545423	-0.16388687	0.864992306	0.801308739	-0.267428351	4.211861697	3.176632752	3.301835747	3.744290684	2.985519032	-2.825962293	2.797322286	-2.825962293	2.97504847	1.999600778	4.47830819	2.120664605	-0.361601952	1.336298806	-0.346494565	0.181378988	3.253145501	3.495948173	3.166488742	4.593650643	-2.825962293	1.180094956	0.335622056	1.434734315	3.287243282
d__Bacteria|p__Proteobacteria|c__Betaproteobacteria|o__Burkholderiales|f__Burkholderiaceae|g__Burkholderia|s__Burkholderia_lata	0.566173201	0.119868625	2.980260498	2.740398754	3.201903667	3.924091367	3.159004938	3.465575153	1.285141572	4.046671355	3.59011741	4.011579332	1.341775005	1.485285242	3.449787304	4.105235942	3.261983996	4.823757595	2.375545701	2.471345387	2.371389384	1.362583953	-2.116528951	-2.116528951	5.379151107	3.621053455	4.067068288	4.718039193	3.819542552	1.337650863	4.041201957	0.870409462	5.063414523	2.010145218	5.493946502	0.597907847	0.978653548	2.717897439	-2.116528951	2.841048938	4.850626	4.739018163	4.983738894	5.676765807	2.176535683	3.311242413	0.760237643	-2.116528951	4.354703584
d__Bacteria|p__Proteobacteria|c__Betaproteobacteria|o__Burkholderiales|f__Burkholderiaceae|g__Burkholderia|s__Burkholderia_mallei	4.146406104	4.840280704	4.498777037	5.753843697	5.988387546	4.811290182	3.462613557	5.4103883	4.995109148	7.082420762	4.587668905	4.788162004	7.222287198	5.177586357	5.00371503	4.997294698	5.595376564	4.969414615	4.945063587	4.592549812	3.792832407	0.203457191	2.927239916	0.203457191	3.815611911	3.651723153	4.768453676	5.867001635	2.754456758	3.889388886	1.989735077	3.477935708	4.428156481	4.786649128	4.854628011	0.203457191	0.203457191	2.28682553	4.150787166	3.224373404	1.453702945	4.904960854	4.81896159	3.436510286	3.636991103	5.029856062	3.379312714	7.184998868	3.571807769
d__Bacteria|p__Proteobacteria|c__Betaproteobacteria|o__Burkholderiales|f__Burkholderiaceae|g__Burkholderia|s__Burkholderia_multivorans	3.405393087	2.268410288	3.720773251	4.442723428	4.652150763	5.331067119	4.421768949	5.236391544	4.161196166	4.931998116	4.81192859	5.083690332	3.37791727	3.571455445	5.005865385	4.570048068	4.84653417	5.310171438	4.020981423	3.818865007	1.683638034	2.224973825	0.480106499	2.437981786	7.048740115	4.951458853	6.096408965	6.291844934	5.369421456	0.544658436	5.169580694	1.851211907	5.138609544	2.614787839	7.578895661	3.212918149	2.395432214	2.3859052	2.030857579	1.832165347	5.542387519	6.23907455	5.519754401	7.370356822	-0.685122772	1.532300308	3.515206115	1.611815594	6.025725863
d__Bacteria|p__Proteobacteria|c__Betaproteobacteria|o__Burkholderiales|f__Burkholderiaceae|g__Burkholderia|s__Burkholderia_phytofirmans	1.822858	0.858068555	2.499572233	2.569007924	2.552902942	2.72455184	2.003746642	3.155786395	1.275455409	3.402004385	2.330398326	3.090545214	1.062780829	1.68611116	2.560541905	2.426609697	2.62870118	2.651205482	3.025188769	2.770446619	-3.038367207	1.346680269	-0.246461184	-0.404005036	4.159157934	2.618017741	3.698478672	3.507229617	2.62462816	-0.206667536	3.090949128	1.303131604	3.581857417	1.65945287	4.699310311	1.359046874	1.407638373	1.514144535	0.433901005	1.617714378	3.32394172	3.249815567	3.131684343	4.434222081	-3.038367207	-0.770733473	2.557603852	0.36089269	3.378362501
d__Bacteria|p__Proteobacteria|c__Betaproteobacteria|o__Burkholderiales|f__Burkholderiaceae|g__Burkholderia|s__Burkholderia_thailandensis	1.028598107	1.775579346	2.590943741	3.490893394	3.388998169	3.96199788	2.542116825	3.356131332	2.458200695	2.672057656	2.864086763	3.231666819	1.495190305	2.645117126	2.842707045	3.127081104	3.091495233	3.314291483	2.909916361	2.585840355	-2.586832472	1.195789835	1.130524638	-2.586832472	4.644822293	2.951909383	3.718714606	4.019312731	2.958478205	1.173667545	3.089862866	0.753890455	3.555432096	2.358577185	4.903664916	2.28435822	0.852092529	-0.461316504	1.85656681	0.495198453	3.287172606	3.374994141	3.390342268	4.838330295	-2.586832472	-0.329773602	2.82470815	-0.111269676	3.678199285
d__Bacteria|p__Proteobacteria|c__Betaproteobacteria|o__Burkholderiales|f__Burkholderiaceae|g__Cupriavidus|s__Cupriavidus_basilensis	1.634059939	1.669433264	2.072179103	3.184018853	3.400918705	3.846509021	3.483047129	3.816432546	2.51687753	3.458692221	3.132797969	3.504815634	2.26433623	2.255837494	3.180751044	3.395164483	3.506208705	3.602626798	3.054384489	2.52986645	2.014230158	2.141759191	2.072858747	-0.4242566	5.005813757	3.881523016	4.235973345	4.454423921	3.70064936	0.770279437	3.393458187	1.341388488	3.458941138	1.840254515	5.263569883	1.242890375	1.250248768	1.883773998	-1.409523452	0.065854851	4.164198026	4.133656123	3.940424316	5.295557272	1.092386527	1.12262542	2.349487118	0.381002733	4.125474388
d__Bacteria|p__Proteobacteria|c__Betaproteobacteria|o__Burkholderiales|f__Burkholderiaceae|g__Cupriavidus|s__Cupriavidus_necator	0.160290974	1.422757672	2.604960809	2.645492016	3.335138523	2.908166834	3.117277182	3.61599729	3.002117056	3.465312845	3.370072466	3.602005495	2.199656844	2.269434532	3.363112419	3.180767773	3.482120539	3.408971462	2.741097989	2.326416519	1.325703843	-0.410301008	0.87472919	0.964731062	5.04146643	3.587287844	4.171118964	4.239626224	3.928343917	1.637044275	3.28486238	1.355474858	3.382611693	2.063266304	5.300767014	2.135932284	0.848406078	0.958019239	1.483637	-0.143790048	4.076945244	4.310409545	3.888967913	5.107073544	-0.694098007	0.748141021	2.125522607	0.182300071	4.07527494
d__Bacteria|p__Proteobacteria|c__Betaproteobacteria|o__Burkholderiales|f__Burkholderiaceae|g__Cupriavidus|s__Cupriavidus_taiwanensis	2.499239138	2.379815757	3.406910014	3.688471615	3.876760136	4.420659435	3.982432163	4.359071226	3.723468432	4.293943164	3.362735764	4.39148934	3.030317637	2.543918792	3.907110683	3.877582899	4.30382322	4.284130978	3.118658234	2.798580323	2.055955434	1.888079242	1.191610049	0.407517507	6.077095696	4.46153246	5.04858475	5.421241329	4.535073988	0.28966363	4.273760877	1.653745062	4.376686651	1.825975693	6.223872612	2.537729393	2.383284783	1.587405784	1.301747477	-1.632395761	4.651459935	5.237905305	4.944732521	6.368027515	-1.151165256	1.662294555	1.664493695	1.557064626	5.149706552
d__Bacteria|p__Proteobacteria|c__Betaproteobacteria|o__Burkholderiales|f__Burkholderiaceae|g__Lautropia|s__Lautropia_mirabilis	1.641308314	2.505055918	1.720117971	2.768078119	3.416528894	3.712197778	3.734442554	3.741671651	2.259091755	4.300871711	2.797199824	3.54937342	2.334588405	2.524220439	3.702030171	3.9286681	3.845906452	3.980685041	3.861542097	2.001643989	2.382569209	2.563978764	0.351860573	2.390247511	5.750583677	3.992781699	4.515299723	4.72249749	4.412375109	-0.982066108	4.178843897	-0.201049132	3.729077919	2.286565838	6.329631637	2.869949167	1.621785355	2.495289582	-0.610624843	-0.585512637	4.553418564	4.515157387	4.482929454	6.187960751	-1.340717863	2.087140304	2.778435756	0.317095012	4.562705343
d__Bacteria|p__Proteobacteria|c__Betaproteobacteria|o__Burkholderiales|f__Burkholderiaceae|g__Ralstonia|s__Ralstonia_pickettii	8.052525531	7.624516369	8.756341145	8.906004535	9.006160377	9.505087698	9.055625956	9.599920816	9.068244286	9.515463189	9.180175922	9.544583905	8.219156702	8.764223904	9.452719401	9.274116048	9.343825249	9.540232677	8.660583495	8.467846169	7.638222874	7.469341437	7.598591675	6.898202433	10.84509605	9.430613417	10.06497213	10.27872772	9.806266609	6.815151617	9.469869722	7.015412039	9.480748649	8.186809824	11.23987598	7.871216279	7.652798535	7.769989378	7.236069279	6.290361075	9.727952856	10.05677169	9.706658478	11.04769444	5.790110807	7.6840928	8.110305782	6.943474738	10.05419311
d__Bacteria|p__Proteobacteria|c__Betaproteobacteria|o__Burkholderiales|f__Burkholderiaceae|g__Ralstonia|s__Ralstonia_solanacearum	7.269613353	7.107432376	7.49436021	7.765047566	7.836354236	8.152509985	7.779478873	8.288984562	7.717408819	7.925469976	7.68537465	8.203024712	7.10581601	7.273456718	8.043364433	7.936963593	8.13404194	8.24452901	7.902641174	7.593876839	7.073683267	6.623239256	7.524672119	6.998719081	9.161097362	8.277498822	8.507570539	8.751654985	8.249065188	6.688757235	8.166461764	7.190503344	8.254523125	7.273456718	9.470914651	7.114606201	7.37557456	7.020309683	7.097237089	7.12450406	8.393224323	8.625772938	8.354395133	9.330491949	7.787361858	6.901592789	7.402389256	6.984040465	8.632716447
d__Bacteria|p__Proteobacteria|c__Betaproteobacteria|o__Burkholderiales|f__Comamonadaceae|g__Acidovorax|s__Acidovorax_delafieldii	2.505831154	1.782560514	3.360910668	3.880246115	3.793722072	4.370930949	4.065178244	4.840215592	3.707326897	4.529988626	3.836317764	4.470838542	2.7594795	3.187223986	4.161051366	4.117425373	4.463662382	4.467431712	3.641836924	2.731818369	2.369523901	2.342334061	1.67916004	1.699362879	6.324213735	4.871517452	5.223733291	5.685322894	4.933756239	1.597344977	4.704256402	1.743464727	4.476277852	2.879209682	6.60351004	2.892646365	2.23847261	2.173434815	1.456672153	-0.749351242	5.013545483	5.182633363	4.506495309	6.439331543	0.345983582	2.053370178	2.702780421	1.0893959	5.056815848
d__Bacteria|p__Proteobacteria|c__Betaproteobacteria|o__Burkholderiales|f__Comamonadaceae|g__Alicycliphilus|s__Alicycliphilus_denitrificans	3.387820998	2.805806223	4.862536309	5.053242422	5.139525867	5.864865277	5.229349743	5.959929781	5.100758916	5.619797304	5.178392566	5.974204981	4.211948691	4.576608411	5.803353641	5.452585282	5.653385664	5.928618102	4.222425516	4.122067716	3.225556778	3.077314199	3.063201761	1.43447492	7.656102576	5.972977396	6.760068441	7.038042458	6.285262055	1.740273372	5.842699886	2.521274103	6.16668272	3.919879654	8.125734915	3.485242374	3.369219541	3.278728007	2.739417934	-0.204439055	6.43488407	6.644197533	6.409960522	7.955044627	-0.395109841	2.719537415	3.797393506	2.249856959	6.58801305
d__Bacteria|p__Proteobacteria|c__Betaproteobacteria|o__Burkholderiales|f__Comamonadaceae|g__Brachymonas|s__Brachymonas_chironomi	1.447624793	2.042901318	3.608874206	2.879612883	3.876339673	4.090919021	3.650888734	4.386922404	3.341213173	4.029142032	3.650160284	4.327893574	2.359892912	3.034561305	4.326541642	3.779310856	3.994971798	4.088598013	2.733031899	2.968882737	1.851574513	1.761833711	1.536246945	0.817536125	5.98622229	3.915862831	4.873409134	5.290518926	4.948251778	-1.817327986	4.209370615	0.542093589	4.073191706	2.364788328	6.278289652	2.429165445	2.06112644	2.167378349	1.036770042	0.525607805	4.586529004	4.835781566	4.304958723	6.178784418	-0.917550208	1.251711253	2.520541802	1.69611497	5.055222085
d__Bacteria|p__Proteobacteria|c__Betaproteobacteria|o__Burkholderiales|f__Comamonadaceae|g__Comamonas|s__Comamonas_testosteroni	5.305113585	5.150070767	6.284674172	6.250575934	6.660138247	6.992833214	6.637165897	6.903112453	6.428014123	6.732332075	6.487936007	7.002822236	5.560327571	6.194936532	6.78593562	6.592570439	6.891972104	7.011981923	6.133986329	5.681372266	5.698220583	5.282779351	5.939497206	4.584364555	8.276600312	7.149423272	7.592732027	7.764279148	7.128902842	5.556349556	7.088741751	5.048241789	7.173111092	5.333647281	8.628892029	5.895518986	5.763585121	5.189307285	4.869625859	4.137865292	7.367527685	7.298878779	7.317180666	8.475879519	2.050281617	4.994997974	7.109414607	4.789008826	7.577819596
d__Bacteria|p__Proteobacteria|c__Betaproteobacteria|o__Burkholderiales|f__Comamonadaceae|g__Delftia|s__Delftia_acidovorans	1.293780568	2.127684727	2.760647951	2.86253066	2.852062024	3.314673864	3.055015783	3.206476216	2.595735778	3.862587861	3.111654723	3.685311601	2.564830412	1.889683707	3.278548162	2.78304738	3.333361094	3.500138742	2.537660684	1.6651842	1.095508859	-4.084738991	0.047460855	-4.084738991	4.83874262	3.440041985	3.953697148	4.73373113	3.539318558	1.210224175	3.319001155	1.081352817	3.443267738	1.667612987	5.203729792	1.550475672	1.976612348	2.472134405	1.218748963	-0.658765285	3.714796321	4.328813221	3.781458419	5.128509537	0.909588596	0.838385354	1.513264837	0.769061487	4.22559673
d__Bacteria|p__Proteobacteria|c__Betaproteobacteria|o__Burkholderiales|f__Comamonadaceae|g__Hylemonella|s__Hylemonella_gracilis	2.200841044	1.814281519	3.258608931	3.130615684	3.585886519	4.135768938	3.685283691	4.592201641	3.53496657	4.397975349	3.703334152	4.50726966	3.0238493	3.320707423	4.141285536	4.019240996	4.198662956	3.943205475	3.247653713	3.285737336	2.303728653	2.072766473	2.378418208	0.134639895	6.042433996	4.46194784	5.156157491	5.28421508	4.417877901	0.243279104	4.26802863	1.804824773	4.333003169	2.323974723	6.460767249	2.321559315	2.223099361	2.395290061	1.770974336	-1.609711496	4.603165097	4.744732392	4.630132521	6.283587514	0.528845268	2.501784135	2.370603761	1.216005865	4.963907085
d__Bacteria|p__Proteobacteria|c__Betaproteobacteria|o__Burkholderiales|f__Comamonadaceae|g__Polaromonas|s__Polaromonas_naphthalenivorans	1.775441983	1.871818356	3.873185174	3.395287283	3.783424765	4.493192342	3.971664378	4.454096523	3.227298481	4.164060189	3.939218881	4.758366147	2.991552171	3.220179411	4.228133032	4.224179496	4.20312298	4.509534315	3.398555846	3.091230897	2.576310473	1.468569138	1.907828253	1.161877018	6.161812991	4.526622643	5.287414984	5.705174938	4.872160164	0.918990181	4.279039957	1.628467085	4.642975086	2.262555767	6.500002923	2.654730951	0.693469535	1.25181482	2.146984729	-0.683411534	5.054084608	5.341832311	4.766152837	6.489097027	-2.03260326	1.027053372	2.809188101	1.228665183	5.221646336
d__Bacteria|p__Proteobacteria|c__Betaproteobacteria|o__Burkholderiales|f__Comamonadaceae|g__Polaromonas|s__Polaromonas_sp_JS666	1.833237913	1.806214126	3.355735013	2.941763524	3.271546622	3.937046393	3.308212946	3.688780279	3.11409647	3.739059862	3.667489985	3.663782308	1.886521463	1.923199758	3.469167281	3.366895973	3.72189624	3.785335695	2.260582234	2.923063617	1.072162575	2.233624255	1.884185533	0.939949525	5.143311865	3.780426066	4.286872585	4.758659444	3.690493099	-0.255527347	3.660409453	0.855861749	3.824608776	2.540862389	5.410590072	2.04992829	2.819757533	1.869071293	0.837780261	0.055022124	3.908162379	4.09001342	3.978681119	5.349693888	0.088263071	1.110976409	2.046259387	1.043047643	4.23947699
d__Bacteria|p__Proteobacteria|c__Betaproteobacteria|o__Burkholderiales|f__Comamonadaceae|g__Ramlibacter|s__Ramlibacter_tataouinensis	2.941783019	2.427269233	4.085772736	4.48474765	4.488428813	5.451535454	4.859966802	5.575372191	4.66770351	5.103584072	4.607579019	5.532415401	3.494573166	3.680504255	5.158669065	4.95328814	5.220541258	5.506777128	4.001824636	3.70022913	2.520983517	3.119021856	2.980341417	1.292960209	7.235000801	5.364017242	6.245789687	6.561334952	5.806968291	1.521640149	5.10702382	1.988989682	5.402073336	3.054568018	7.596021807	3.267731323	3.75126433	2.196440925	1.878775104	0.593879806	5.960036115	6.143042499	5.860326222	7.472780504	0.395857783	2.830880587	3.474061303	1.644562147	6.247828341
d__Bacteria|p__Proteobacteria|c__Betaproteobacteria|o__Burkholderiales|f__Comamonadaceae|g__Variovorax|s__Variovorax_paradoxus	3.927745731	2.880927922	4.726681249	5.127528919	5.245497018	5.739812888	5.269688908	6.043844949	5.097003904	5.475709808	5.353269734	6.103795725	4.174370808	4.595523475	5.866697584	5.528954232	5.84320761	5.922317368	4.542476414	4.559381491	3.364436838	3.533069978	3.441991327	1.774905588	7.711834304	5.928179087	6.704377226	7.011173724	6.158232894	2.009175403	5.779301674	2.600319776	6.068334545	3.926182642	8.096340214	3.70824537	4.680643432	3.521989558	2.650637741	-0.370844647	6.391909159	6.649627121	6.25264683	7.988686151	0.716517903	2.307310906	3.518101809	2.69820683	6.715243493
d__Bacteria|p__Proteobacteria|c__Betaproteobacteria|o__Burkholderiales|f__Comamonadaceae|g__Verminephrobacter|s__Verminephrobacter_aporrectodeae	1.669954419	0.273987473	2.645256794	2.996030949	3.404781447	3.433040702	3.158101927	3.848481728	2.364651886	3.455110947	3.00998452	3.502182254	2.073136895	2.468222009	3.140988068	3.314313245	3.31750074	3.430794586	2.987406354	2.321552398	1.277243437	1.409290572	2.128741169	0.764154608	4.940955007	3.817765395	4.077787712	4.219180503	3.593222062	0.48567824	3.524280665	0.741442533	3.644655935	1.112575757	5.138487927	2.390229662	0.850545574	1.198087089	0.431691656	-0.58213519	3.766762354	3.909832535	3.799919806	5.028215498	-0.126446993	1.477362915	2.722042583	0.35189415	4.222081791
d__Bacteria|p__Proteobacteria|c__Betaproteobacteria|o__Burkholderiales|f__Comamonadaceae|g__Verminephrobacter|s__Verminephrobacter_eiseniae	2.212754443	1.173378764	2.865238086	3.416420179	3.725097548	4.191256585	3.254310886	4.639081793	3.321557768	3.949728061	3.704151254	4.310846346	2.696484374	3.276880045	4.16310024	3.825968371	4.025227157	4.403695154	3.105766476	2.626764876	1.043597202	2.194626361	1.873412941	-0.052309023	5.813868165	4.133831408	4.877191091	5.128006006	4.190726548	0.97797574	4.0115064	1.707139517	4.098340539	3.242924778	6.321932794	2.607254413	2.216742705	1.976557906	1.523257799	-0.147194228	4.763230262	4.740561713	4.471700613	6.146778182	-2.055519795	1.71637104	2.647529899	0.848058024	4.95155258
d__Bacteria|p__Proteobacteria|c__Betaproteobacteria|o__Burkholderiales|f__Oxalobacteraceae|g__Collimonas|s__Collimonas_fungivorans	1.36337825	0.289930102	2.608909432	2.651471993	2.451521699	3.063532829	2.748965642	3.409607315	1.803764048	3.280126633	3.143373522	3.287720091	2.570549527	1.38306669	3.691380469	2.838271822	3.134511438	3.411305718	1.94063884	1.801704309	0.811104608	2.313074985	0.869165778	-0.303935522	4.694829513	3.119931977	4.006034333	4.327875476	3.576968771	0.914339662	3.240304094	0.058042746	3.294785487	1.32595478	4.874064744	0.794612749	1.403847476	0.416411085	0.59423886	-3.850724183	3.76159819	4.022717431	3.685463389	4.834297322	-0.346495281	1.273687856	1.562720917	-1.374290164	3.684831357
d__Bacteria|p__Proteobacteria|c__Betaproteobacteria|o__Burkholderiales|f__Oxalobacteraceae|g__Herbaspirillum|s__Herbaspirillum_seropedicae	9.212790895	8.602461549	8.223698405	8.609931732	8.83992847	8.182732463	8.831229678	7.886376456	7.930305917	7.964306913	8.028667383	7.641294079	7.733467773	8.852892306	7.839644392	7.762078816	7.404961484	8.336137556	10.45665556	10.19386265	10.4693908	10.59562195	9.640760748	10.01939772	8.883536315	8.248426721	8.776491372	8.6983992	8.405230744	10.00302049	9.124884682	10.46160469	7.997926469	10.18834118	9.055154718	9.226549676	9.17429725	9.719915228	8.101347641	9.49267041	8.205433052	8.100162126	8.089599876	9.08202322	7.969261107	9.94659501	8.820549816	10.31618623	8.407777636
d__Bacteria|p__Proteobacteria|c__Betaproteobacteria|o__Burkholderiales|f__Oxalobacteraceae|g__Herminiimonas|s__Herminiimonas_arsenicoxydans	0.344971736	3.39671106	2.826331161	1.708641699	2.52590179	6.989251789	2.738583301	2.511854157	3.202303888	2.582538661	2.693317029	2.282200173	3.261911452	1.813685263	3.00702341	1.815781417	2.628173969	2.591557534	0.021670582	-2.131605053	0.955004859	1.080190284	-2.131605053	3.680780539	4.44916871	2.497290852	3.296596666	4.128484113	3.172404692	-2.131605053	2.252555789	-2.131605053	3.113716513	1.677996194	4.9065318	1.364934543	2.404532059	1.87275963	1.778517384	-2.131605053	3.339557939	3.728513405	2.683044012	4.700555627	2.951593878	1.419019575	2.636301757	-2.131605053	2.9862064
d__Bacteria|p__Proteobacteria|c__Betaproteobacteria|o__Burkholderiales|f__Oxalobacteraceae|g__Janthinobacterium|s__Janthinobacterium_lividum	1.749444541	0.996774944	3.441893522	3.43513627	3.536162828	5.176966022	4.071689045	3.912457417	3.576847052	4.615158364	3.851470179	4.245684799	1.937654567	3.162633024	4.052326934	3.862132438	3.9542691	3.142003711	2.536632644	2.578670367	1.581394493	-0.721099934	1.673207718	0.965831928	6.055825654	3.720681694	5.008478961	5.493169927	4.672305443	1.32048938	4.506002977	1.400866991	3.893326219	3.235476714	7.013025111	1.555305225	1.20917474	2.724345667	1.907479234	-0.31239535	5.119828126	4.281822662	4.269319946	6.582726977	0.384436398	1.884217565	2.060599995	-0.457851175	4.981870867
d__Bacteria|p__Proteobacteria|c__Betaproteobacteria|o__Burkholderiales|f__Oxalobacteraceae|g__Massilia|s__Massilia_timonae	7.397277348	7.036207745	5.166905344	5.516982678	5.377126245	12.75260399	5.777608627	5.974129015	4.718628518	6.291650296	5.771778606	6.453735759	6.274206722	6.229573287	5.937455408	5.844180735	6.337175705	6.299305318	5.51131914	4.266773028	2.923176218	2.575512935	3.023054838	9.290834299	8.454429719	6.827471122	7.310563113	7.954863416	6.573178759	0.804003924	6.527276154	1.776935131	6.408741904	3.577132744	8.847690092	5.265838191	6.358389284	2.700933426	5.670042065	2.704131935	7.390857427	7.045851325	7.064727944	8.835913418	5.068873474	4.285322961	4.032638935	4.045094499	7.29466881
d__Bacteria|p__Proteobacteria|c__Betaproteobacteria|o__Burkholderiales|f__Oxalobacteraceae|g__Oxalobacter|s__Oxalobacter_formigenes	2.404149231	3.200283454	-0.578060833	1.843276662	-0.578060833	3.027547294	-0.578060833	1.721451884	1.31311495	2.535162135	-0.578060833	1.458485012	2.17109538	-0.578060833	2.455883638	1.082074668	2.384705452	-0.578060833	1.276139019	-0.578060833	-0.578060833	-0.578060833	-0.578060833	-0.578060833	2.469082409	1.165241153	2.508783961	2.149638159	2.85523227	-0.578060833	1.990223873	-0.578060833	1.325356225	-0.578060833	2.644490245	-0.578060833	5.558713517	-0.578060833	1.897518034	-0.578060833	2.439490717	2.119793937	-0.578060833	3.275324245	-0.578060833	-0.578060833	-0.578060833	-0.578060833	2.044241327
d__Bacteria|p__Proteobacteria|c__Betaproteobacteria|o__Burkholderiales|f__Sutterellaceae|g__Sutterella|s__Sutterella_wadsworthensis	1.528596547	1.548408185	1.985905212	2.824822689	1.937312584	3.023794243	2.008844112	3.618215684	3.312318388	3.325192068	2.384116626	2.511851571	0.423075338	1.017397372	1.894638593	3.114252186	3.009999792	2.696700964	1.414680336	1.313446025	-0.292933546	-0.168261215	1.94932191	2.116364184	4.29223467	3.165739364	3.087640109	3.655920485	3.260550637	0.870210534	3.617446211	1.035719276	2.842533945	1.06676705	4.712867598	0.74151567	2.292528359	-0.971990171	-0.503794794	-3.366892442	3.692164752	3.525888893	2.14719105	4.432580229	1.695472101	0.797889965	0.283860747	-0.577578669	3.656106571
d__Bacteria|p__Proteobacteria|c__Betaproteobacteria|o__Burkholderiales|g__Leptothrix|s__Leptothrix_cholodnii	3.311519908	2.787124237	4.688807464	4.87853961	5.000346671	5.909633521	5.258679222	6.069662862	4.78895186	5.587666855	5.167833634	5.815636738	4.006306398	4.334889817	5.554221052	5.403587106	5.657587774	5.949789721	4.647809137	4.361715604	3.268052099	3.089317936	2.874669306	0.969968211	7.672483843	5.830840074	6.745744209	6.994748408	6.383239032	2.508865202	5.656955775	2.933190112	6.147583095	4.05870975	8.125060703	3.610417766	3.399235391	3.395534782	2.483619824	0.861869263	6.248129533	6.642810604	6.360692459	8.030718044	0.494930232	2.953762508	3.731259806	1.914142678	6.711875275
d__Bacteria|p__Proteobacteria|c__Betaproteobacteria|o__Burkholderiales|g__Methylibium|s__Methylibium_petroleiphilum	3.067022387	3.035002182	4.750345841	4.886627246	5.023182839	5.801900345	5.365249418	5.920551243	5.322762433	5.747850999	5.168978844	5.81157673	4.063076006	4.215594998	5.546929302	5.354192118	5.532547072	5.849964469	4.560698908	4.13338302	3.771477915	2.912878078	3.104042641	1.422876471	7.657770413	5.697008577	6.600914737	6.852845892	6.176593411	2.483513815	5.701394175	2.437965695	6.023877571	3.898988854	8.029742011	3.779117373	3.180421842	3.521257068	2.567897483	0.522862014	6.2699366	6.309564811	6.095295637	7.890107406	0.221809738	2.900402137	3.590393941	1.681410547	6.418036704
d__Bacteria|p__Proteobacteria|c__Betaproteobacteria|o__Burkholderiales|g__Rubrivivax|s__Rubrivivax_gelatinosus	2.500103694	1.913260761	3.781614192	4.165164837	4.036272947	4.674994838	4.357089267	4.783121882	3.848883068	4.628090143	3.933084145	4.834826445	3.261132485	3.41199909	4.481190405	4.413041085	4.477604786	4.72726946	3.351225172	3.268957055	1.953630998	1.873442245	1.632599652	1.048990894	6.386779473	4.790928837	5.515726093	5.766636321	5.164280956	1.325612307	4.480847074	1.087700844	4.786687637	2.801367069	6.73759767	2.757980057	2.127917103	2.079870629	1.894243319	0.226503056	5.191684555	5.453767838	5.151256397	6.687315746	0.625175532	1.922809231	3.032348571	1.305427732	5.490440485
d__Bacteria|p__Proteobacteria|c__Betaproteobacteria|o__Neisseriales|f__Neisseriaceae|g__Neisseria|s__Neisseria_meningitidis	7.625494279	7.584221454	8.80434732	10.85046765	10.99333494	9.765006929	10.56649808	9.996465877	9.022112427	7.365796978	9.261796693	8.781948317	8.391437815	9.197752264	10.35212041	7.709418687	8.3463993	9.364774844	9.550868888	10.22009009	10.901817	10.27570934	10.73980707	11.21364047	7.472978965	9.072357045	8.310659638	8.234441814	9.700275704	10.89861676	7.581319716	10.62509147	9.271328279	10.82488024	6.217034609	10.16595303	11.62298236	10.4964343	7.976342421	9.463458169	7.61595345	7.650414175	8.81840793	7.3959943	8.577237043	10.35514941	9.674268908	10.48418846	7.260744983
d__Bacteria|p__Proteobacteria|c__Betaproteobacteria|o__Neisseriales|f__Neisseriaceae|g__Neisseria|s__Neisseria_subflava	3.627403382	4.143451867	5.166725433	5.294527874	5.723346987	5.117227538	4.765999298	5.959397089	5.422358056	5.443833361	5.534609429	5.415342704	6.389672322	5.820860083	5.338980577	4.559882721	5.713955505	6.261973172	4.660271068	5.161697253	5.675503778	6.529485661	6.339857726	5.126989935	3.008539077	3.839906445	4.33245414	4.005446848	3.846005092	5.353009042	4.876323177	5.135411528	5.124193813	6.082555679	4.288349217	3.110226616	6.271490784	5.275553938	4.765999298	5.379267963	2.001371761	3.717419201	2.5172393	4.01974936	6.110065952	7.229969522	4.801813144	5.850787363	3.2434226
d__Bacteria|p__Proteobacteria|c__Betaproteobacteria|o__Nitrosomonadales|f__Nitrosomonadaceae|g__Nitrosomonas|s__Nitrosomonas_sp_AL212	5.121565404	5.473099039	1.815692175	-0.211881305	-0.211881305	-0.211881305	-0.211881305	1.874400542	-0.211881305	3.585052434	-0.211881305	2.468827883	-0.211881305	3.02767679	2.804486681	2.157681472	2.45537628	0.903693275	2.798768329	2.320130766	2.795350274	-0.211881305	-0.211881305	2.678383938	1.641663203	2.650862921	0.939633239	0.988530618	-0.211881305	2.894890888	2.693956546	-0.211881305	1.184382928	-0.211881305	2.369775726	-0.211881305	-0.211881305	2.131034128	2.589066252	4.247083184	-0.211881305	1.168858872	1.231953065	1.651153638	3.64940402	2.276031343	2.375551585	-0.211881305	3.96310635
d__Bacteria|p__Proteobacteria|c__Betaproteobacteria|o__Rhodocyclales|f__Rhodocyclaceae|g__Azoarcus|s__Azoarcus_sp_BH72	1.409872835	1.046088848	2.58683145	2.388654893	2.680295292	3.732753159	3.198666879	3.585412711	1.892411106	3.482918297	2.97554986	3.530447173	2.28794453	1.980445895	3.192726171	2.845482479	3.508613011	3.428143588	3.147686375	2.008652867	1.9475535	1.219260424	1.896722536	0.931259278	5.094095865	3.484510152	4.046211193	4.246098009	3.712803626	0.197302509	3.569989234	1.660401357	3.107600216	2.594145058	5.5078097	1.966066415	1.55402686	2.507340292	-0.535785802	-0.320720295	3.806982082	3.948942155	3.437743355	5.20912481	0.679416031	1.871017019	2.080584741	0.910983013	3.944224476
d__Bacteria|p__Proteobacteria|c__Betaproteobacteria|o__Rhodocyclales|f__Rhodocyclaceae|g__Azospira|s__Azospira_oryzae	1.136459242	1.326164541	2.320636908	2.039923134	2.276221406	3.15415454	2.677389327	3.061805025	2.310268866	3.073054807	2.575527199	3.348104853	2.442537287	2.239648304	3.3223935	3.078950237	3.115835933	3.177017562	1.997594877	1.471307288	0.957702524	-0.867630136	0.012809164	0.416200189	4.63072024	3.194093647	4.042162107	4.34671015	3.120122536	1.392814225	3.318275344	-0.364648624	3.503174574	0.973460474	4.808730695	2.098075662	-0.266231807	1.587119623	-1.166073015	-0.62390632	3.854402845	3.97121113	3.560152763	4.883696946	0.790081555	-0.008279663	1.334340663	0.990854711	3.996088037
d__Bacteria|p__Proteobacteria|c__Betaproteobacteria|o__Rhodocyclales|f__Rhodocyclaceae|g__Dechloromonas|s__Dechloromonas_aromatica	1.343151071	0.455248916	2.856733437	2.995177223	3.205807842	3.705155814	3.39425881	3.008237474	3.102380909	4.024550771	2.918918971	3.149163204	1.859360934	2.102769354	3.053747475	3.380628223	2.742077554	3.230714669	1.946041963	1.301783234	-0.276528835	0.89834381	1.698490564	-0.398191238	4.748832748	3.138225207	3.816244224	4.379542614	3.184676933	2.310164458	2.974414886	0.412247212	3.533088683	0.782784014	4.959012001	0.470393238	1.145233335	0.631678563	-0.491661583	1.532493907	4.020020522	3.835268591	3.895503439	5.002944005	-4.102456902	0.5246912	1.71676698	0.459535055	4.035821161
d__Bacteria|p__Proteobacteria|c__Betaproteobacteria|o__Rhodocyclales|f__Rhodocyclaceae|g__Methyloversatilis|s__Methyloversatilis_universalis	2.347790507	1.404912891	3.33863778	3.338551404	3.468094967	4.182679224	3.315340372	4.050438049	2.912481817	3.612392122	3.190824202	4.22140025	2.140770316	2.686640847	3.926592392	3.719303301	3.776715187	4.025081228	2.846028122	2.755633092	2.176029058	1.644034112	2.560223162	0.606035121	5.856645383	4.381164042	4.739203787	5.243702742	4.617374869	0.516277023	3.794405289	0.913826563	4.529750885	1.928129983	6.225390279	1.949044028	2.313394918	1.862955344	1.422228608	-1.167567537	4.442372055	4.787907336	4.476377498	6.086780953	0.367033188	1.080091199	2.746576214	0.202990135	4.878099136
d__Bacteria|p__Proteobacteria|c__Deltaproteobacteria|o__Bdellovibrionales|f__Bacteriovoracaceae|g__Bacteriovorax|s__Bacteriovorax_marinus	0.006079132	2.81343101	0.006079132	0.006079132	1.929489935	0.006079132	0.006079132	0.006079132	0.006079132	1.43152906	0.006079132	1.46795905	2.113299962	0.006079132	0.006079132	0.006079132	2.877053509	0.006079132	2.911551508	0.006079132	2.908252863	0.006079132	0.006079132	0.006079132	0.006079132	0.006079132	1.117365434	1.164554579	0.006079132	0.006079132	1.245694394	0.006079132	0.006079132	3.588042833	0.552487505	0.006079132	0.006079132	0.006079132	2.709175388	0.006079132	3.30095792	0.006079132	0.006079132	0.006079132	0.006079132	0.006079132	2.50311987	0.006079132	4.472759468
d__Bacteria|p__Proteobacteria|c__Deltaproteobacteria|o__Desulfovibrionales|f__Desulfovibrionaceae|g__Desulfovibrio|s__Desulfovibrio_magneticus	8.362989272	8.772714762	9.87991607	11.52929796	10.87091472	11.02644239	12.70605147	11.96000165	12.51780649	10.73524008	12.6184287	11.27362675	11.26861899	9.732642475	13.78199436	12.19567425	10.31157551	13.33355262	9.334036089	8.96397439	9.304302692	10.37174763	9.571980425	10.63527329	9.332898829	7.653770664	9.503105935	9.615340839	9.51317759	10.3591394	9.871931556	10.45019169	13.29336612	9.720144822	7.57833494	9.760877206	11.70903658	9.836790808	8.240137577	8.671040243	10.75978199	9.37441926	10.21258108	8.466199087	8.662732509	10.88870378	9.053032264	8.95657322	6.64603876
d__Bacteria|p__Proteobacteria|c__Deltaproteobacteria|o__Myxococcales|f__Kofleriaceae|g__Haliangium|s__Haliangium_ochraceum	0.605067062	1.182362742	3.890997955	4.178319061	4.216667113	3.287788941	2.788419935	3.222805802	2.56098874	2.947694032	3.534671517	3.750453343	1.416851368	4.508306094	2.785461115	3.244579008	6.525628994	4.258475067	2.904233998	-2.202785487	3.236208182	3.395742986	3.309478359	1.160587818	5.432146718	4.502449561	4.839583955	4.521189647	4.510821711	3.366515107	3.25075763	2.0824044	4.936377082	3.376203899	5.156312009	4.04555583	2.940121534	2.857171114	3.496822079	5.854937437	3.633459368	4.972578885	4.652539761	4.945779209	2.29055436	2.538526199	2.674870075	-2.202785487	4.1437342
d__Bacteria|p__Proteobacteria|c__Deltaproteobacteria|o__Myxococcales|f__Myxococcaceae|g__Anaeromyxobacter|s__Anaeromyxobacter_dehalogenans	-0.760328422	2.294774752	3.387750321	3.16910397	1.332825092	1.857105223	1.143091485	3.252071646	4.210285885	1.60957326	-0.760328422	1.423504626	1.532856517	-0.760328422	-0.760328422	-0.031641123	2.506046576	1.616839386	-0.760328422	1.898873618	-0.760328422	3.618629623	-0.760328422	2.275122838	3.979334759	-0.760328422	2.90766517	2.757925882	2.252583957	-0.760328422	2.291477701	3.763069207	2.469858757	-0.760328422	3.442829149	2.817414581	5.320493847	-0.760328422	2.181318478	-0.760328422	1.51454743	3.069127739	2.886169102	3.748317207	-0.760328422	-0.760328422	-0.760328422	-0.760328422	1.40384534
d__Bacteria|p__Proteobacteria|c__Deltaproteobacteria|o__Myxococcales|f__Nannocystaceae|g__Plesiocystis|s__Plesiocystis_pacifica	-1.528566126	0.437511181	2.331978159	2.462889013	3.543398667	2.185143515	2.386566792	2.746201387	0.562882587	3.489070593	0.941915456	1.249082118	-1.528566126	1.637885683	2.866918676	2.688195704	5.483518068	2.016780656	2.420537616	-1.528566126	-1.528566126	1.530015677	-1.528566126	1.296475234	3.100054818	1.269575277	2.814808018	2.501133982	2.605765607	-1.528566126	2.308173254	1.097331834	2.48993432	3.15746612	3.130101111	-1.528566126	-1.528566126	1.691380102	1.209173158	1.792032192	1.808540008	2.644545493	1.152732808	3.822456141	-1.528566126	0.903202429	1.962341852	-1.528566126	2.713371298
d__Bacteria|p__Proteobacteria|c__Deltaproteobacteria|o__Myxococcales|f__Polyangiaceae|g__Sorangium|s__Sorangium_cellulosum	-1.52679937	1.735242308	5.158450791	3.052439833	7.165208628	2.357864926	1.468476294	2.496193525	7.157174659	3.22886724	2.890488161	3.806830037	2.630904206	2.10594602	4.526669406	3.65973286	9.671358721	4.151153526	3.003851744	3.100474125	1.845421883	3.868129294	3.785001824	-1.52679937	5.542442596	5.071661766	5.362767392	4.952647213	4.268002984	3.121424365	4.415126328	3.814551324	4.730056521	3.849300778	5.131137076	2.293283332	2.723936633	4.074160762	1.614101033	4.201582852	4.222406414	5.184697569	3.889564025	5.649154876	4.026760022	3.947583911	2.478181798	4.607678191	4.846004825
d__Bacteria|p__Proteobacteria|c__Epsilonproteobacteria|o__Campylobacterales|f__Helicobacteraceae|g__Helicobacter|s__Helicobacter_pylori	5.001789961	6.117766626	5.038171732	3.698641515	4.221004453	3.463357353	4.309942726	3.419648458	6.173177795	5.199820075	5.802411018	3.412501845	7.194866808	6.55339567	4.099446427	3.597316859	3.128520859	3.800333499	5.121593457	5.978781158	6.314819464	5.431597288	6.842186802	5.773080965	3.363541274	4.197234017	3.426242017	4.413417714	4.203133569	7.016322414	4.544669332	6.688286814	4.221433137	6.003886849	3.17808148	4.719101449	6.079984341	4.612455715	5.679530137	6.022242809	3.787879512	3.753388131	3.551408742	3.027470424	6.147723129	7.312456539	5.451920819	4.619298084	3.675247465
d__Bacteria|p__Proteobacteria|c__Gammaproteobacteria|o__Aeromonadales|f__Aeromonadaceae|g__Aeromonas|s__Aeromonas_hydrophila	1.103490863	3.307193316	3.673170194	1.490123036	4.94551324	4.031776583	2.98834844	3.917203033	8.242072352	3.266959239	3.497223002	4.204120654	2.635876005	3.323976931	3.036880261	3.271135443	3.736127983	1.731371428	0.730709772	3.131454638	3.025056301	1.951231643	-1.752116007	4.596351228	4.815500511	2.837251131	2.829816398	4.007127532	3.593403123	-1.752116007	3.303022956	4.661882714	3.706277053	3.381136717	4.714500453	3.004563475	4.020779751	3.393897389	1.562753759	2.268482679	2.888189293	4.819571564	3.799395665	5.287150519	5.891087167	3.069833147	1.310063088	1.477327424	4.148955832
d__Bacteria|p__Proteobacteria|c__Gammaproteobacteria|o__Aeromonadales|f__Aeromonadaceae|g__Aeromonas|s__Aeromonas_salmonicida	5.687839627	6.527571131	5.36527138	4.089836872	5.73289642	4.678960894	5.190796552	6.204766639	5.027197302	6.446065747	5.781048785	5.684231651	5.476720743	4.57716052	5.908869047	6.860093573	7.67327377	5.958088573	9.152605662	7.232968316	6.632065502	4.551641256	5.489608249	7.804307553	6.674037644	4.922334858	6.369284067	6.247458802	6.273707524	4.518340629	6.331021898	7.158114132	5.815665842	6.078572285	8.277773565	5.914310636	7.830261393	6.346924238	6.11734296	2.878879409	5.689392566	5.632446572	5.811514077	7.259769998	3.52229606	6.715861783	7.056192162	5.281859668	6.158800802
d__Bacteria|p__Proteobacteria|c__Gammaproteobacteria|o__Enterobacteriales|f__Enterobacteriaceae|g__Citrobacter|s__Citrobacter_koseri	-0.345674972	3.314972584	1.778612676	3.125423806	2.679217029	2.265445073	3.494336063	1.062466359	-0.345674972	2.01851019	-0.345674972	3.296318546	2.913174876	4.823733039	4.738762432	1.622249694	1.820364213	2.02575879	-0.345674972	3.330839426	-0.345674972	-0.345674972	-0.345674972	-0.345674972	2.925886721	-0.345674972	4.035265712	3.4033765	2.65996986	-0.345674972	1.00008344	-0.345674972	1.910635659	-0.345674972	2.197155021	-0.345674972	-0.345674972	-0.345674972	-0.345674972	-0.345674972	1.923713575	1.100925771	1.974325608	3.463580604	3.699791594	-0.345674972	-0.345674972	-0.345674972	-0.345674972
d__Bacteria|p__Proteobacteria|c__Gammaproteobacteria|o__Enterobacteriales|f__Enterobacteriaceae|g__Dickeya|s__Dickeya_zeae	4.92872701	6.521510916	7.724341609	9.747611196	9.913844692	9.043417334	9.607825637	9.531070315	7.586681156	7.339501676	8.270960262	8.589878655	6.239309918	7.569180565	10.04600551	7.760128419	8.306578818	8.620478043	5.930445014	2.957590044	5.232286604	5.353891106	4.883021692	6.277538979	7.689202248	3.754632476	9.288624454	7.304367095	18.8184999	6.500855387	7.685166544	6.8062278	4.774096288	4.534182966	4.796998667	20.39618667	8.072237024	5.685319993	4.622970752	7.728310638	11.70638055	13.00776571	4.017299788	7.929831146	8.095233043	5.486264257	7.615064271	4.003281657	4.05438147
d__Bacteria|p__Proteobacteria|c__Gammaproteobacteria|o__Enterobacteriales|f__Enterobacteriaceae|g__Enterobacter|s__Enterobacter_aerogenes	3.125997317	-0.477782646	-0.477782646	3.518314902	3.692718749	1.301383149	-0.477782646	2.301008142	2.789965207	2.501589349	4.099412605	0.742258158	-0.477782646	1.973619726	3.188514515	3.723279198	3.219178268	3.396251417	1.76288053	-0.477782646	-0.477782646	-0.477782646	-0.477782646	-0.477782646	1.501896658	-0.477782646	3.466067303	3.100160933	-0.477782646	2.840407225	0.894116562	-0.477782646	2.380542139	-0.477782646	3.578174329	-0.477782646	-0.477782646	-0.477782646	-0.477782646	-0.477782646	1.835687827	3.416642515	-0.477782646	3.177734626	-0.477782646	2.179433924	-0.477782646	-0.477782646	3.032437613
d__Bacteria|p__Proteobacteria|c__Gammaproteobacteria|o__Enterobacteriales|f__Enterobacteriaceae|g__Enterobacter|s__Enterobacter_cloacae	3.375100417	0.680090729	-2.066422238	1.674267701	-2.066422238	1.336549094	3.402825226	1.48606233	0.855228395	3.118009871	3.034076182	2.371077043	0.914987672	1.067519738	1.29855423	1.911304098	1.575520661	1.952604808	4.658204976	4.673167686	-2.066422238	2.206265591	5.034904156	4.134320459	5.127473712	0.626780263	3.643087587	4.125452264	1.850717924	4.468365112	3.765876741	-2.066422238	3.54722456	3.001533584	5.356811488	-2.066422238	3.968052501	3.260629596	-2.066422238	-2.066422238	2.595350335	4.560201025	4.338560116	5.11110886	3.205877201	3.496837117	2.810203921	1.659504936	3.859354992
d__Bacteria|p__Proteobacteria|c__Gammaproteobacteria|o__Enterobacteriales|f__Enterobacteriaceae|g__Enterobacter|s__Enterobacter_mori	-1.068607808	0.865341183	1.746539854	0.728586132	0.847619621	3.287493356	2.04609997	2.121261691	4.278116629	1.100975348	1.737362939	3.504434125	1.921997941	3.0552113	1.831511453	2.540346221	1.325204049	1.107627297	-1.068607808	1.365822278	1.822727157	1.939992703	-1.068607808	-1.068607808	2.734647277	2.243364398	2.071451797	2.565475386	2.249576873	-1.068607808	1.725241072	1.514379489	2.884224999	1.539583883	4.158440288	2.206722563	2.57596374	-1.068607808	-1.068607808	-1.068607808	1.01398168	1.866190857	3.13549794	3.90917754	-1.068607808	1.323422416	-1.068607808	-1.068607808	2.349994963
d__Bacteria|p__Proteobacteria|c__Gammaproteobacteria|o__Enterobacteriales|f__Enterobacteriaceae|g__Escherichia|s__Escherichia_coli	11.09222403	10.96914092	11.4635283	12.71407788	12.80105913	12.07362288	12.65252148	12.30048656	11.65063705	10.58292666	11.52318908	11.12900304	11.005662	11.60171484	12.24117992	10.70884922	10.55591139	11.80060992	13.83792183	13.93717852	14.16274092	13.09575888	13.23347536	13.25908358	10.14892765	11.44343308	10.72156976	10.42807145	12.18509777	13.32359838	10.68482654	13.61548551	12.11147958	13.56909049	9.033260054	13.20261154	13.92012936	13.81940647	11.32503321	12.09217445	10.84764186	10.41688883	11.86544135	9.722968981	12.52986612	13.87881265	12.50054796	13.0813854	10.13515511
d__Bacteria|p__Proteobacteria|c__Gammaproteobacteria|o__Enterobacteriales|f__Enterobacteriaceae|g__Klebsiella|s__Klebsiella_oxytoca	-2.423989916	2.177245059	1.358461402	1.141957409	0.683557932	2.836223916	1.062837446	-0.178466171	2.936688442	1.917212607	2.35006929	1.899107542	3.438743334	1.062837446	2.416221652	2.427523232	0.777981537	1.671806794	5.747694545	3.712950743	3.818910381	2.754238354	3.173791985	6.852867537	2.816848713	0.657262095	2.714408564	2.01342756	3.322574295	2.03752664	2.620137533	2.211801374	-0.921151508	3.123586219	3.066040428	2.768841868	3.214712639	4.450456587	1.676352786	1.232580204	2.394820717	2.512218081	1.313112777	4.162937911	-2.423989916	4.375424128	2.961246095	5.217630566	2.408955947
d__Bacteria|p__Proteobacteria|c__Gammaproteobacteria|o__Enterobacteriales|f__Enterobacteriaceae|g__Klebsiella|s__Klebsiella_pneumoniae	7.07828699	7.063833803	8.056263414	9.494274315	9.392336544	8.873736447	9.007350812	9.063499462	7.937883559	7.080936732	7.768094417	8.079498904	8.058244388	8.073562249	9.037078216	7.077198885	7.939596456	8.19457101	8.783053528	9.358040271	9.908173229	9.525702023	10.06637077	10.38567358	6.118463774	7.65161232	7.459820084	8.098874104	9.324039185	9.45102549	9.04928781	9.484943744	8.920340588	9.515245966	7.426894548	9.788816869	10.90711801	9.20763786	7.256197454	8.451818935	7.572896452	7.312010241	8.035015472	6.151419326	8.878265643	9.408252076	9.493534807	9.45973375	6.024804176
d__Bacteria|p__Proteobacteria|c__Gammaproteobacteria|o__Enterobacteriales|f__Enterobacteriaceae|g__Pectobacterium|s__Pectobacterium_carotovorum	7.507181685	7.365665468	7.47866264	7.947988208	8.300755381	6.295074226	7.748843455	5.72106596	8.372715347	7.179107523	7.656274021	5.44951329	7.241120315	8.165708624	6.820384064	5.99427398	5.299387793	7.664972115	9.132172178	8.805153163	9.52170325	9.391154605	9.714703147	9.297906181	5.79291288	7.696545869	8.740150012	7.459088233	6.798004355	9.488942944	7.991194801	9.354029252	6.785065338	8.924270809	7.036409474	9.028112517	9.2833139	9.44576803	7.235799367	7.441384033	7.933198017	7.212024462	6.289909131	5.909370284	7.908803261	8.592880759	8.467305032	8.922236892	7.1165492
d__Bacteria|p__Proteobacteria|c__Gammaproteobacteria|o__Enterobacteriales|f__Enterobacteriaceae|g__Proteus|s__Proteus_mirabilis	0.071478725	0.071478725	0.071478725	0.071478725	0.071478725	0.071478725	0.071478725	2.624209709	0.071478725	1.878767302	4.891384544	2.29881473	0.071478725	4.774708146	0.071478725	0.071478725	5.932025408	0.071478725	3.755246868	0.071478725	0.071478725	0.071478725	0.071478725	0.071478725	1.122713181	0.071478725	2.907943651	2.393815484	0.071478725	0.071478725	0.071478725	0.071478725	0.071478725	0.071478725	1.283478541	0.071478725	3.477777977	2.938221217	0.071478725	0.071478725	4.248964498	1.760923628	0.071478725	0.071478725	0.071478725	0.071478725	0.071478725	0.071478725	0.071478725
d__Bacteria|p__Proteobacteria|c__Gammaproteobacteria|o__Enterobacteriales|f__Enterobacteriaceae|g__Salmonella|s__Salmonella_enterica	11.47322274	11.31636746	12.28102656	14.11574796	14.25410657	13.5419206	14.12413681	13.6367245	12.6999197	11.19554283	12.97017881	12.75721329	11.93735769	12.48381989	14.14381901	12.20984626	12.00095232	13.76473578	13.23109457	13.71187408	14.21815608	14.08575012	14.49593469	14.70269471	11.64232905	12.51432624	15.34288632	11.93723298	13.23609465	14.05213559	11.87704101	15.64884242	14.63390719	14.21093597	10.05103112	14.15575303	18.51753275	14.08338454	11.21252332	12.54877788	13.12290143	11.68510346	14.20765004	11.19546836	11.00065182	13.93823391	13.56751055	14.22272671	11.05889447
d__Bacteria|p__Proteobacteria|c__Gammaproteobacteria|o__Enterobacteriales|f__Enterobacteriaceae|g__Serratia|s__Serratia_plymuthica	5.075633073	5.803720534	3.412350864	3.162109926	1.060487171	2.828825847	0.843336895	2.977099667	3.585441972	3.984875421	2.554838252	2.257553787	-1.335128826	1.423698157	1.627079137	4.598159435	2.240681466	3.238863242	6.449816772	5.518316274	2.279540389	2.426142621	-1.335128826	4.12342031	3.136905608	3.740838075	3.690985213	3.799077205	2.113151984	-1.335128826	2.539113538	-1.335128826	1.881651754	1.925562283	5.50826713	1.599450737	2.011075185	5.860699681	4.552077664	2.748355757	2.768656138	2.333877538	2.446685022	7.123269352	3.306106418	5.451985381	1.774945594	4.450210211	4.901832886
d__Bacteria|p__Proteobacteria|c__Gammaproteobacteria|o__Enterobacteriales|f__Enterobacteriaceae|g__Shigella|s__Shigella_flexneri	4.066376774	4.372840136	3.669843067	1.967085004	4.68423314	4.145397508	2.623367975	2.14473079	3.427695123	3.320133729	3.305127388	2.631245477	4.560767765	3.947663529	4.117778649	3.054865022	3.270217393	1.350246233	6.187890933	6.129702195	6.52419007	5.996045327	6.578520633	6.014192433	4.312996565	4.660869522	4.638924021	2.70763461	3.899100593	5.974587181	4.970158516	6.874349411	2.199816303	6.231823276	3.421374917	5.440828736	4.429550946	6.513477812	5.373423379	5.550423247	3.646286191	3.781358876	3.864964858	2.927403615	5.419392185	6.306857112	5.710317286	5.734811383	3.989204851
d__Bacteria|p__Proteobacteria|c__Gammaproteobacteria|o__Methylococcales|f__Methylococcaceae|g__Methylococcus|s__Methylococcus_capsulatus	0.431195961	0.100156782	0.113437246	2.245113299	3.108403168	1.298198167	1.978480365	2.391853594	0.964479086	1.346183885	0.525730928	2.188278743	1.863061623	0.334152307	2.443462079	2.301748228	2.506576256	2.321100811	0.924156991	-1.558654838	1.770185778	1.021920716	1.820515729	-1.558654838	3.417750521	2.838456737	3.128305948	2.99752515	2.36874942	-1.558654838	1.510620105	-1.558654838	2.65579446	0.678476909	3.904949368	1.250703684	1.567413979	1.658725014	-1.558654838	-1.558654838	2.258255234	2.443627257	2.047344855	3.507343793	2.525534071	0.493068114	1.898010584	2.033594375	2.020337232
d__Bacteria|p__Proteobacteria|c__Gammaproteobacteria|o__Oceanospirillales|f__Alcanivoracaceae|g__Alcanivorax|s__Alcanivorax_hongdengensis	5.732156126	5.124066646	6.126055256	7.104102733	6.764937934	5.76511613	5.631129121	5.602633887	6.909366985	6.684985391	5.977506512	5.768661361	7.685947281	6.085722686	6.818359448	5.383152702	6.551144746	5.702228363	5.843256287	5.315679168	8.123418669	7.263826538	6.336623196	4.085117702	5.253525907	4.474537876	5.658541904	7.343946125	7.18556719	5.333714266	6.697988503	4.613388366	5.870005265	7.796138074	6.548639321	2.177666257	3.974503356	6.703815604	5.775168626	3.045933673	5.92815454	7.252664058	5.900880895	5.108448336	10.44950754	4.070781949	3.767445615	6.409191838	4.489300462
d__Bacteria|p__Proteobacteria|c__Gammaproteobacteria|o__Pasteurellales|f__Pasteurellaceae|g__Actinobacillus|s__Actinobacillus_pleuropneumoniae	3.903532369	6.324007279	4.020957155	3.37146892	5.085193439	2.471178803	5.05284302	5.371607234	7.173756638	3.413361354	5.115337524	3.322111761	5.298733808	6.473363595	3.952609447	5.433695109	4.822424248	3.76003012	6.652273283	5.460408785	3.59588058	5.80424938	5.435063484	9.347452415	2.628585363	4.615194663	3.33462179	4.770474437	5.407221306	4.549935436	3.510868213	5.068179835	1.074502994	3.348966573	4.317992788	4.821485508	4.252737659	5.016777414	5.733651548	7.02828629	5.279514089	1.074502994	4.214888101	2.636542506	6.961202601	5.971411042	8.373522377	6.22159935	4.055682452
d__Bacteria|p__Proteobacteria|c__Gammaproteobacteria|o__Pasteurellales|f__Pasteurellaceae|g__Haemophilus|s__Haemophilus_influenzae	2.516604012	4.455316833	4.11666393	6.979555819	3.618040729	4.251831322	5.627663891	3.458703264	7.380161025	0.004376626	6.772810781	1.581541831	4.324363735	4.837379153	0.004376626	3.588607908	2.596648211	5.189953752	4.573702823	5.143479594	0.004376626	3.262406113	0.004376626	4.0734616	1.490973006	0.004376626	0.004376626	2.494497076	0.004376626	0.004376626	3.02985043	2.801507302	3.543451059	4.995981304	1.035694403	3.551249296	3.95110253	4.066384582	0.004376626	5.811582071	1.468265002	2.22586489	2.309920505	0.718821645	4.024634535	5.883404111	4.368487514	5.015662156	2.14987695
d__Bacteria|p__Proteobacteria|c__Gammaproteobacteria|o__Pasteurellales|f__Pasteurellaceae|g__Haemophilus|s__Haemophilus_parainfluenzae	4.089933654	4.896303352	4.676512592	4.186289869	4.011154978	1.818446126	5.185869998	4.129269553	3.765379061	6.330568895	6.179565353	3.484283489	3.233270015	5.476387817	4.385063243	5.197299949	4.924665748	4.471861558	2.241611069	2.666753323	6.33393635	0.187059637	3.186880208	3.017603992	2.851565587	0.187059637	4.862423032	2.045828507	0.187059637	0.187059637	3.605577623	0.187059637	2.296146334	2.843745696	2.982340635	3.523288551	0.187059637	4.791831324	0.187059637	0.187059637	3.213424401	2.786393057	2.873581566	2.011599116	0.187059637	9.443653297	3.684767674	0.187059637	0.187059637
d__Bacteria|p__Proteobacteria|c__Gammaproteobacteria|o__Pseudomonadales|f__Moraxellaceae|g__Acinetobacter|s__Acinetobacter_baumannii	9.070548419	8.95824988	9.900530457	11.82980802	11.90257921	10.88331178	11.60674507	11.12221356	9.780320186	8.112799985	10.17185069	10.0217865	9.184888584	10.01988164	11.2644203	8.999859153	9.190753531	10.51000497	10.57353768	11.32411629	11.97144324	11.86321926	12.15654991	12.24691921	8.512526029	10.40748494	9.508444479	9.17446542	11.09955524	11.69388889	9.192649424	14.23553056	14.2789004	12.23613262	7.541521392	11.85846829	13.24362696	11.95908052	9.143893045	10.81538008	9.14315759	8.899381775	10.34854317	8.110340981	9.383779058	11.60410402	11.16555812	12.19140461	8.614869585
d__Bacteria|p__Proteobacteria|c__Gammaproteobacteria|o__Pseudomonadales|f__Moraxellaceae|g__Acinetobacter|s__Acinetobacter_johnsonii	4.762629524	3.198173217	5.017640347	5.267090232	5.667231859	5.658095082	5.507134395	5.601956485	7.272666365	6.159045285	8.258585979	5.177930801	5.814379823	7.022948896	5.481009211	6.480887418	7.895244778	6.636656514	7.720247093	6.881623717	7.949511437	2.409867087	3.109707823	8.955489495	4.409248302	3.397186086	3.15550077	4.60133035	4.220651435	3.170165254	6.50604097	4.775406605	5.461410222	4.574433237	3.339312614	3.580628065	6.950259384	5.662658323	2.742386847	1.457313667	4.066122067	4.214958092	4.860767334	3.497138204	2.029675564	5.8947121	4.114018832	6.95128814	3.280146067
d__Bacteria|p__Proteobacteria|c__Gammaproteobacteria|o__Pseudomonadales|f__Moraxellaceae|g__Acinetobacter|s__Acinetobacter_junii	-0.025647783	5.05663711	2.232889216	3.025998166	3.190409377	4.518551222	4.75205005	3.312783548	-0.025647783	4.467140789	3.579265699	5.483246715	-0.025647783	5.145007785	6.113276376	4.926156794	6.393158887	4.847943366	5.460287093	3.883212584	4.470701292	-0.025647783	5.767597387	5.546030242	2.039036379	4.678356428	2.977044721	1.311504615	3.818673063	3.435020851	2.211992039	5.28017222	4.94347345	-0.025647783	1.455922895	5.676090175	3.075349144	-0.025647783	4.91910511	4.941243121	3.777415186	1.512374294	-0.025647783	0.738711245	-0.025647783	-0.025647783	5.148793851	-0.025647783	-0.025647783
d__Bacteria|p__Proteobacteria|c__Gammaproteobacteria|o__Pseudomonadales|f__Moraxellaceae|g__Acinetobacter|s__Acinetobacter_lwoffii	6.838152	5.587119238	5.504993083	6.582706982	7.401897438	6.868616115	7.530574443	6.884962272	8.327054496	7.507078081	7.780115694	6.67946689	6.229078037	7.370962322	7.531443373	7.939059045	7.340561429	8.442170691	7.855770904	6.914275619	8.554344777	6.522487976	6.021642275	7.885464496	7.413463595	5.208197647	4.441054409	4.918146984	4.793648298	6.498927825	6.694145834	9.668531466	13.08587973	5.274291514	4.470428438	5.170236899	6.585144862	6.630255961	6.506739627	6.525657843	5.874176272	3.989069925	5.78583843	4.974126397	7.135483247	9.417588122	6.457798725	5.820557871	5.648569553
d__Bacteria|p__Proteobacteria|c__Gammaproteobacteria|o__Pseudomonadales|f__Moraxellaceae|g__Acinetobacter|s__Acinetobacter_parvus	-0.049392161	5.577692563	4.374769059	-0.049392161	2.183074766	2.742249258	2.942577093	2.287520574	3.377703525	5.095277111	2.212700116	2.279789631	-0.049392161	2.521549928	2.711080016	4.045906371	3.94284549	5.329045254	5.190340194	2.78679762	-0.049392161	-0.049392161	-0.049392161	-0.049392161	0.912966662	2.159987501	-0.049392161	-0.049392161	2.165709517	-0.049392161	2.200745513	-0.049392161	2.362909879	-0.049392161	1.757482641	-0.049392161	3.068924712	-0.049392161	-0.049392161	-0.049392161	-0.049392161	1.497220205	2.431003071	4.235487768	-0.049392161	2.73740041	-0.049392161	-0.049392161	-0.049392161
d__Bacteria|p__Proteobacteria|c__Gammaproteobacteria|o__Pseudomonadales|f__Moraxellaceae|g__Acinetobacter|s__Acinetobacter_radioresistens	12.59442053	10.00067639	7.210351985	4.526350633	6.826783522	9.047430858	6.318106729	7.577020747	7.547925551	8.152773344	8.34426646	6.939472589	7.914344965	11.0152188	6.887965077	7.277214672	7.431431249	6.394325942	8.71310998	7.26397129	6.268140722	5.22097352	-0.301332452	6.328029886	6.296966137	6.19412111	6.78878562	5.551373411	6.395342848	4.03723288	8.801946472	6.961700294	8.302838145	6.99564582	5.731068144	5.056201748	4.324390367	7.942654574	9.375251153	8.750086271	5.796932502	6.323681375	6.955146342	8.105268729	7.047344658	7.114774399	4.08581329	4.257894119	5.570466242
d__Bacteria|p__Proteobacteria|c__Gammaproteobacteria|o__Pseudomonadales|f__Moraxellaceae|g__Acinetobacter|s__Acinetobacter_schindleri	0.026824732	0.026824732	0.026824732	0.026824732	0.026824732	2.795494367	0.026824732	3.712545262	0.026824732	0.026824732	0.026824732	3.004866081	4.14576369	2.576611121	0.026824732	0.026824732	0.759562729	0.026824732	0.026824732	2.839676151	0.026824732	0.026824732	0.026824732	0.026824732	0.026824732	2.21802391	0.026824732	2.135327359	0.026824732	0.026824732	0.026824732	0.026824732	0.026824732	0.026824732	0.026824732	3.811290646	0.026824732	0.026824732	0.026824732	0.026824732	0.026824732	0.026824732	4.187778736	0.789128054	0.026824732	2.790685419	0.026824732	0.026824732	0.026824732
d__Bacteria|p__Proteobacteria|c__Gammaproteobacteria|o__Pseudomonadales|f__Moraxellaceae|g__Acinetobacter|s__Acinetobacter_ursingii	0.321751076	2.281361293	2.297049953	3.966775745	3.134489632	3.696648061	3.892439579	3.241517129	6.496299156	5.534488098	4.496821731	3.365604608	9.37328627	0.321751076	4.702777647	4.65256081	1.426544582	4.186108501	4.597245624	0.321751076	3.251450651	0.321751076	0.321751076	5.194697302	2.45914039	2.243324795	4.395430654	2.651743716	4.442483598	0.321751076	1.573123545	3.909226325	5.19170389	0.321751076	1.286749709	0.321751076	0.321751076	0.321751076	4.033099243	0.321751076	1.691503748	2.400385989	2.479036387	0.321751076	0.321751076	0.321751076	0.321751076	2.980163777	1.611879226
d__Bacteria|p__Proteobacteria|c__Gammaproteobacteria|o__Pseudomonadales|f__Moraxellaceae|g__Enhydrobacter|s__Enhydrobacter_aerosaccus	6.189147215	10.0294421	3.354520362	4.262447245	6.120799576	4.629582308	5.423589439	5.609284893	4.804653679	4.086309825	5.267809169	4.190665222	8.176891235	5.297915455	3.922473729	4.19078972	4.405939796	5.211193941	7.862932596	6.429264398	6.761413545	5.033207578	6.515779491	5.233607128	1.964170334	2.927647281	3.376291934	4.03572734	0.988888448	6.185594175	7.856576559	8.525264955	5.230386509	6.08401458	4.339391006	6.677229861	4.619918426	6.902684495	3.968301998	5.834502088	5.721096174	6.155620795	9.322119233	7.285652796	-1.028649424	7.250633122	6.995886134	6.104184353	3.693349514
d__Bacteria|p__Proteobacteria|c__Gammaproteobacteria|o__Pseudomonadales|f__Moraxellaceae|g__Moraxella|s__Moraxella_catarrhalis	0.386156194	2.542298426	4.153130001	2.389831458	4.106556633	0.386156194	0.386156194	2.622491422	0.386156194	5.130478857	0.386156194	6.722196239	6.224899572	2.846448474	0.386156194	2.06576461	0.386156194	0.386156194	3.613343281	3.100280271	4.713021131	0.386156194	0.386156194	0.386156194	0.386156194	0.386156194	0.386156194	0.386156194	2.505922945	3.716379342	4.593801428	5.877406666	0.386156194	0.386156194	2.115265592	0.386156194	0.386156194	0.386156194	0.386156194	4.027763898	1.893283254	0.386156194	5.073275655	0.386156194	0.386156194	3.053009049	3.159687167	3.311184778	2.595027887
d__Bacteria|p__Proteobacteria|c__Gammaproteobacteria|o__Pseudomonadales|f__Pseudomonadaceae|g__Azotobacter|s__Azotobacter_vinelandii	2.992943061	3.465602959	2.260265434	2.682058345	2.851759128	2.844732352	0.389544974	3.798623776	2.647837101	3.592878307	1.430350472	3.317406311	1.834887461	2.84623535	2.358106022	3.013402384	3.516479573	3.715055397	-0.170945057	1.209030829	1.724760764	0.837512204	2.863247564	-2.222382023	4.327620165	3.412048887	3.785427422	4.045881187	3.290301705	0.815583448	3.193367847	1.378477035	3.151474671	-2.222382023	5.03886483	1.108789549	2.547478134	-2.222382023	-2.222382023	1.099641149	3.734234214	4.371432743	3.797759268	4.460673871	1.553386126	-2.222382023	1.270023888	-2.222382023	3.918750664
d__Bacteria|p__Proteobacteria|c__Gammaproteobacteria|o__Pseudomonadales|f__Pseudomonadaceae|g__Pseudomonas|s__Pseudomonas_aeruginosa	4.81836354	5.38746203	5.665062676	7.377669661	7.383434463	6.823633589	7.026941956	7.009817536	6.548317505	5.978809481	6.304378704	6.37313654	5.347861888	5.551400746	7.123287718	5.929215094	5.779711961	6.806071563	7.45398357	7.874628208	8.673379815	8.128164382	8.756066446	8.572321274	6.529532989	6.321678679	6.04559156	6.251069292	7.261892108	7.882220841	6.093504916	7.96060855	6.856420203	8.51536878	6.384809396	8.024729418	9.045115329	8.101434847	5.351379579	6.277665734	6.43340805	6.214287046	6.714798987	6.637488692	5.644533907	7.846127	7.698609314	8.277200975	5.970779098
d__Bacteria|p__Proteobacteria|c__Gammaproteobacteria|o__Pseudomonadales|f__Pseudomonadaceae|g__Pseudomonas|s__Pseudomonas_chlororaphis	4.475888921	5.051431342	5.974225176	8.220774486	8.443563345	7.434309951	8.11164673	7.494262919	7.039304844	4.763539945	6.918939212	6.744275429	5.506778243	6.100587884	8.07880918	5.948996145	6.058109174	7.197062167	7.135927963	9.480821663	8.63319443	8.075866303	8.610375755	10.15048432	6.682610706	7.600628287	5.727144984	5.853143383	7.355263717	9.192594825	5.576042118	9.27101709	7.54223106	7.772134443	4.61600217	8.047786301	9.221717463	8.263970434	7.373629546	6.404741549	6.879908328	5.32532139	6.588479298	5.696495107	6.171743852	8.340938125	7.097565973	7.810220997	4.766724651
d__Bacteria|p__Proteobacteria|c__Gammaproteobacteria|o__Pseudomonadales|f__Pseudomonadaceae|g__Pseudomonas|s__Pseudomonas_fluorescens	7.063385237	7.288744557	8.751382432	10.11875371	10.23604866	10.90163128	11.38678294	11.1064827	10.63532991	9.632299148	10.76999491	10.59987339	9.852817028	9.012580596	12.67968903	11.03989611	9.805210208	12.55602207	7.746751653	8.07225546	7.99324413	9.448481188	9.940182299	11.43386831	9.545650212	7.865775756	9.353981953	9.600658114	9.372668727	8.198055896	9.011081721	8.742753159	9.919054565	9.012580596	8.19088518	10.8036745	12.55160152	8.708846424	7.306785073	8.59951609	9.567221113	8.605137946	10.37834524	9.137231886	7.120656031	7.856626843	9.605923165	9.760662611	7.810864977
d__Bacteria|p__Proteobacteria|c__Gammaproteobacteria|o__Pseudomonadales|f__Pseudomonadaceae|g__Pseudomonas|s__Pseudomonas_fragi	3.052298148	2.878945317	2.52482658	3.246388033	2.852284397	4.139837048	3.159046277	3.569708841	2.202719901	3.683078671	3.812802831	3.749797459	1.611179376	0.723579113	2.326034242	3.8851886	3.273535049	1.71191882	3.317525844	2.045196654	3.31332469	-1.775263493	1.559608272	2.479651256	4.445481975	4.354627577	4.137137597	4.57851815	0.377717889	1.607140931	0.963553089	2.23385436	4.626181327	2.946968047	5.162764012	-1.775263493	1.255603323	3.343817039	-1.775263493	-1.775263493	3.684983091	3.368800726	4.558534145	4.614009304	-1.775263493	-1.775263493	1.041725945	1.195597372	2.949643583
d__Bacteria|p__Proteobacteria|c__Gammaproteobacteria|o__Pseudomonadales|f__Pseudomonadaceae|g__Pseudomonas|s__Pseudomonas_fulva	0.033432309	0.968148861	2.309653905	2.119683354	2.083082218	2.742352449	2.835296673	2.378432331	1.788702062	2.385654194	2.465214536	2.143639487	1.152923454	2.616885358	1.997232298	2.699610707	2.698607618	2.014825082	2.706451379	0.98124273	-2.05274467	1.552206979	0.595616661	1.873612111	4.015315352	3.133409189	3.777001732	2.993059425	2.56338303	-2.05274467	2.372317276	0.270018649	2.840690014	0.292683818	4.159398316	1.811146409	-2.05274467	1.320384504	2.181947104	0.884522538	2.713145208	3.374187454	3.216025941	3.760241228	-2.05274467	-2.05274467	1.035171588	0.30654036	3.287320984
d__Bacteria|p__Proteobacteria|c__Gammaproteobacteria|o__Pseudomonadales|f__Pseudomonadaceae|g__Pseudomonas|s__Pseudomonas_fuscovaginae	3.976512034	3.321804426	3.929626127	4.361179935	5.45513991	4.930488027	4.485355632	5.451704695	3.53652547	4.311941824	2.834687196	4.242412398	2.440133381	4.832111837	4.644819069	3.945357003	4.532722292	4.955317463	4.049009029	3.342228144	3.674593978	2.824247318	4.95447314	4.188143744	6.247445377	3.658693224	5.427896065	5.871253852	5.505853276	0.72257871	4.725062352	2.202751906	4.793735545	2.803541127	6.34606341	2.840979247	3.351834238	0.953822576	2.365592702	1.080812422	4.993629136	4.697007946	5.392377557	6.264875727	-3.108690944	4.093825275	3.426169957	4.221250913	5.180461693
d__Bacteria|p__Proteobacteria|c__Gammaproteobacteria|o__Pseudomonadales|f__Pseudomonadaceae|g__Pseudomonas|s__Pseudomonas_mendocina	4.911520285	3.832874694	5.311737023	4.786148879	5.568792072	6.32004975	5.412919128	6.074630867	4.77365472	6.736548017	5.167575696	5.997236107	5.17826852	3.849341861	5.740864382	5.36579813	5.473087221	6.45159635	5.733301147	4.184449875	4.57793741	3.710272176	3.626413938	4.888560583	7.032826819	4.95210289	5.890403603	6.422322409	5.682574116	3.164190623	5.150782397	3.138944358	6.480957184	5.021386548	6.88961701	4.804060394	2.755999596	2.178833089	3.691283054	5.078219855	5.608836014	5.715095757	5.062960317	6.879300053	-2.167359088	4.870117966	3.735918616	1.987313133	5.813969355
d__Bacteria|p__Proteobacteria|c__Gammaproteobacteria|o__Pseudomonadales|f__Pseudomonadaceae|g__Pseudomonas|s__Pseudomonas_nitroreducens	2.785973443	0.212273304	0.227194176	2.132194876	2.780696514	1.558297225	2.059846558	3.188398766	2.141525341	0.933189111	1.99838111	2.504922311	-1.651435369	0.475172047	2.097841838	2.345770422	2.69373092	2.963223729	0.292354432	1.599917421	-1.651435369	-1.651435369	1.186663761	-1.651435369	4.28911433	2.953421702	3.24867262	3.52955684	2.959948853	-1.651435369	2.903307248	0.837738778	3.663493748	2.367358207	4.645147264	0.610648734	-1.651435369	0.51937136	0.943756809	1.496267859	2.496765072	4.35152492	2.694810694	4.637642901	-1.651435369	0.653717196	2.232198704	0.876877031	3.679043878
d__Bacteria|p__Proteobacteria|c__Gammaproteobacteria|o__Pseudomonadales|f__Pseudomonadaceae|g__Pseudomonas|s__Pseudomonas_putida	5.690998325	3.520222811	1.664586133	4.017737734	4.616779814	4.943011913	4.762900296	5.378790149	4.527639768	4.80312314	4.610326957	5.25997717	3.20219608	2.126424384	5.466296195	4.396084784	5.738530879	5.151024719	6.733736717	4.937344193	2.7877808	1.495219985	4.660595372	1.146024586	7.277375259	5.07590135	5.828853983	6.175642108	5.085674426	4.169756207	4.412019329	6.344688795	6.386833592	5.520228999	7.261250333	4.782716137	3.321913738	3.480989411	2.951076975	-4.076175202	5.438103309	5.861846366	5.614112822	7.359484924	1.083360697	4.708333203	4.711166662	0.907220045	6.299774778
d__Bacteria|p__Proteobacteria|c__Gammaproteobacteria|o__Pseudomonadales|f__Pseudomonadaceae|g__Pseudomonas|s__Pseudomonas_resinovorans	0.196640176	2.193909179	1.624477477	0.500169737	2.77599966	3.386330182	2.697224429	2.976476609	1.758271764	3.187590263	2.891631551	2.464286759	1.399654883	2.267618441	1.714467397	2.785399022	2.692954698	2.41601056	0.752024347	0.3073201	0.748848617	-2.045183352	0.800768262	-2.045183352	4.258006535	2.749477591	3.235282384	3.08794095	3.315042054	-2.045183352	2.710025857	-2.045183352	2.800251887	1.403308027	4.412939704	-2.045183352	0.541332987	0.13162959	1.494300873	1.111228976	3.300044324	3.392689857	3.360026467	4.1234375	1.542353675	-2.045183352	3.316298751	2.001948627	3.096184501
d__Bacteria|p__Proteobacteria|c__Gammaproteobacteria|o__Pseudomonadales|f__Pseudomonadaceae|g__Pseudomonas|s__Pseudomonas_stutzeri	5.701395696	10.55960345	5.247681197	6.212972802	5.234761764	6.681610899	6.085909944	6.510254467	6.640866663	6.635093691	6.408071649	6.184584385	6.070235419	5.094734332	6.362585706	7.344726096	6.513294849	7.115755168	5.395140371	5.930812203	4.767907681	5.413438439	4.866572974	7.841721034	8.273241533	6.438418683	7.547357326	7.405754833	6.449415855	3.216107336	6.247085838	3.257264305	6.944690314	3.719781245	8.8330995	3.879109025	4.033955005	4.933990862	4.398077182	2.999529376	6.987716642	7.198591512	6.888976251	8.919512526	-0.547016303	8.184480721	4.004649661	2.838302628	6.886410515
d__Bacteria|p__Proteobacteria|c__Gammaproteobacteria|o__Pseudomonadales|f__Pseudomonadaceae|g__Pseudomonas|s__Pseudomonas_synxantha	-0.494238818	1.394212007	2.805054098	-0.494238818	1.376907363	2.758105419	2.547192213	1.464448806	1.514633383	1.624302632	2.245718542	2.311901381	2.426009813	-0.494238818	2.337652114	0.976841267	1.843256119	2.269168831	-0.494238818	2.800278155	-0.494238818	2.44358123	-0.494238818	-0.494238818	2.742541921	1.35755673	2.972497092	2.865278478	1.362352649	-0.494238818	1.867538918	-0.494238818	2.697004189	2.052592445	1.784385897	-0.494238818	2.119384093	-0.494238818	-0.494238818	-0.494238818	1.539355581	1.508914555	2.765498162	2.362239865	-0.494238818	-0.494238818	1.934950118	-0.494238818	1.921691007
d__Bacteria|p__Proteobacteria|c__Gammaproteobacteria|o__Pseudomonadales|f__Pseudomonadaceae|g__Pseudomonas|s__Pseudomonas_syringae	17.1295772	16.93905921	9.858930887	12.12018838	12.18879462	11.67015879	12.07733593	11.74495639	10.81682517	9.548587812	11.23918632	11.1261287	10.13118563	10.24429413	12.27286456	10.63456596	10.29657046	12.17932846	11.93755768	12.35311297	12.79993951	12.5389857	12.98464637	13.16526036	10.00638457	10.2793701	10.67421654	10.18900339	11.72914975	12.14129853	17.80441576	12.73991883	12.19728416	18.79117648	15.78609982	12.64149688	14.06756068	19.1286574	16.81570557	17.37752912	10.83120617	9.966483774	12.15860907	9.734969654	16.31820885	12.54748682	11.95966994	12.59503968	8.840102252
d__Bacteria|p__Proteobacteria|c__Gammaproteobacteria|o__Pseudomonadales|f__Pseudomonadaceae|g__Pseudomonas|s__Pseudomonas_thermotolerans	-1.988956406	1.447228445	1.185783914	2.042507849	3.17151645	2.280897119	2.96083304	2.915128966	0.4702982	3.232096511	1.576292926	2.155319981	2.389310578	3.273360679	2.525976696	2.482981528	1.936907537	1.870564365	1.258611282	0.831674944	1.767929102	1.362487847	0.47316687	1.661291129	3.830811015	2.005874378	3.019733779	3.375003461	2.30255598	1.342887259	2.046069667	1.47303497	2.11879378	0.994443188	4.080147501	-0.026540836	1.057968318	1.506116172	1.073163993	-1.988956406	2.132070456	2.659100101	3.055022145	3.889577778	-1.988956406	0.010822151	-1.988956406	-1.988956406	3.316751217
d__Bacteria|p__Proteobacteria|c__Gammaproteobacteria|o__Pseudomonadales|f__Pseudomonadaceae|g__Pseudomonas|s__Pseudomonas_tolaasii	4.17442108	3.886892849	2.557045643	4.220897127	4.439669023	4.084384836	2.748549911	4.600530097	3.73528589	3.713650968	4.212803345	3.554205837	3.362489578	2.975166529	3.536802579	4.037282144	4.568250548	5.142519529	0.760408959	3.907421409	-1.900832357	-1.900832357	1.984807264	1.765545359	5.669940476	3.456105383	3.215842245	3.691038034	6.215324669	-1.900832357	9.524316219	1.507094303	3.758021647	4.637366161	6.413956873	4.219275642	1.630594641	4.063685482	-1.900832357	4.57927655	5.300003066	4.68106268	2.850456112	5.364802106	-1.900832357	3.267621435	2.629716257	6.309919788	3.795125429
d__Bacteria|p__Proteobacteria|c__Gammaproteobacteria|o__Pseudomonadales|f__Pseudomonadaceae|g__Pseudomonas|s__Pseudomonas_veronii	2.342552735	0.910020876	2.489781938	3.644282715	1.830604725	2.789632656	3.559947105	2.811746269	4.031233934	4.065943249	2.197585872	2.449796373	2.693177459	1.208304328	4.20657474	3.657670417	2.740318996	3.741147035	1.000880478	-1.204532624	-1.204532624	2.085030219	2.015558871	2.903935634	4.27978973	1.80492162	2.677272746	4.110874808	1.811292366	-1.204532624	2.465000413	1.619670525	2.368795302	2.697310859	3.9309789	-1.204532624	-1.204532624	-1.204532624	1.739957993	-1.204532624	2.917299117	2.628625508	3.873129559	4.058747257	-1.204532624	-1.204532624	2.550005234	1.664076569	2.250464911
d__Bacteria|p__Proteobacteria|c__Gammaproteobacteria|o__Pseudomonadales|f__Pseudomonadaceae|g__Pseudomonas|s__Pseudomonas_viridiflava	1.445125396	-0.843367545	2.489678601	0.929499074	1.046921292	2.442249617	1.690012015	1.999158759	2.622081309	0.557535519	1.924620795	3.03768741	1.227566031	-0.843367545	-0.843367545	2.30999066	2.106436258	1.948310991	2.012071339	-0.843367545	2.008829499	-0.843367545	-0.843367545	1.897893234	3.712629871	3.666841895	2.469130699	4.330523832	1.877538781	2.103238405	1.061883581	2.649204317	-0.843367545	1.729518932	3.597319087	1.4721968	-0.843367545	-0.843367545	1.813180223	-0.843367545	3.678187108	3.63792101	2.449717991	3.468230244	-0.843367545	1.516283487	1.610673071	-0.843367545	2.749328632
d__Bacteria|p__Proteobacteria|c__Gammaproteobacteria|o__Vibrionales|f__Vibrionaceae|g__Vibrio|s__Vibrio_cholerae	8.015869469	8.17063674	7.838849819	7.437644876	8.738447689	7.467241525	8.498296717	7.302824019	6.952936795	7.777492534	7.876909062	6.022087473	6.942281082	7.753822485	8.317439853	7.221128861	5.639586679	7.057315935	9.636558317	8.819522765	9.149023216	8.961386811	8.287564364	9.208917796	6.33711792	7.106364435	7.440036539	6.876385947	7.264879086	9.458557126	7.77106918	9.480469983	5.694508776	9.382146773	5.337517518	8.340517755	8.657143645	8.371596849	8.62754982	9.534742287	6.611278501	5.998554476	6.761616181	5.666959563	7.445491746	9.263532987	8.23478956	9.032814213	6.469661966
d__Bacteria|p__Proteobacteria|c__Gammaproteobacteria|o__Vibrionales|f__Vibrionaceae|g__Vibrio|s__Vibrio_vulnificus	5.78947668	7.222570038	6.322985565	6.848621349	7.582596405	6.58148011	6.702649685	5.857457743	6.693440224	5.642852783	6.808321692	4.72529548	6.405904416	7.060032702	4.48842451	5.502439451	5.651038546	5.993619039	8.926014842	8.52022758	8.594234952	8.88091442	7.546706306	8.490999802	5.506544391	6.401100789	6.153923134	5.954466693	5.947971754	8.525968547	6.954626104	9.038039158	5.205698469	7.634061319	4.834309793	7.097873425	8.294695181	7.200639757	8.079366011	8.827674496	5.116294247	4.720857548	5.602615552	4.53088745	7.951756261	7.658092577	7.179584304	8.607408966	5.985253977
d__Bacteria|p__Proteobacteria|c__Gammaproteobacteria|o__Xanthomonadales|f__Sinobacteraceae|g__Hydrocarboniphaga|s__Hydrocarboniphaga_effusa	1.708943367	1.922780729	3.223303894	2.256755073	3.635438826	3.548136587	2.740767881	2.825590653	3.258792374	2.853414875	2.963521746	3.137694094	1.167643893	2.065304681	3.295066856	3.00210154	3.556127284	3.810874836	1.9196233	2.401552799	1.438802042	1.925521732	1.510083318	-1.441410043	4.975361732	3.653684727	4.042235921	4.434481997	3.897606615	-1.202515026	3.581237995	2.086203317	3.052751613	2.489752938	5.65866504	1.749022884	1.478538008	1.156354907	-0.427048468	-0.881985242	3.87734985	3.483808559	3.667813853	5.327588664	-4.630545377	0.362884068	1.951311178	-0.515431683	4.218147214
d__Bacteria|p__Proteobacteria|c__Gammaproteobacteria|o__Xanthomonadales|f__Xanthomonadaceae|g__Dyella|s__Dyella_ginsengisoli	0.908548412	1.234545515	2.017031095	1.563280485	2.637571165	3.101539313	2.864279348	2.825934432	2.150847929	2.094874167	2.328039384	2.758239891	1.623027056	1.089402261	2.581078792	2.375080454	2.442811446	3.152824825	1.840429255	0.640639573	1.520314854	2.221020356	2.154454446	-0.435611807	4.167493855	3.123456747	3.483083013	3.604593273	3.017527667	-2.951956082	2.618318572	1.195046103	3.110445909	0.279490684	4.317377403	0.93888068	1.86833387	1.614119634	0.36475653	0.005794797	2.957476157	3.237315269	3.521800352	4.334470903	-2.951956082	1.964088684	1.404089618	0.295018945	3.503863596
d__Bacteria|p__Proteobacteria|c__Gammaproteobacteria|o__Xanthomonadales|f__Xanthomonadaceae|g__Pseudoxanthomonas|s__Pseudoxanthomonas_spadix	1.712371904	2.368552114	2.38862045	2.070529898	3.126738028	3.103050369	2.673627416	3.374290312	1.140202981	2.928054404	1.476790608	3.151478562	1.866041756	1.57923972	3.218387766	2.720873911	2.853118392	2.887438667	4.119201186	0.857116806	0.77673056	1.46922105	-0.093656517	-0.248207609	4.322715721	3.461554157	3.525214105	3.974665027	3.668682212	1.862267626	2.888219319	2.436136952	3.661937972	0.486212116	4.826935872	2.33716278	1.11913469	1.055397983	-2.832526491	-2.832526491	3.236538648	3.336203707	3.258206639	4.678406931	-2.832526491	-0.607969541	1.641190109	-0.392612097	3.99304747
d__Bacteria|p__Proteobacteria|c__Gammaproteobacteria|o__Xanthomonadales|f__Xanthomonadaceae|g__Pseudoxanthomonas|s__Pseudoxanthomonas_suwonensis	0.892395872	2.659930008	2.554309285	2.892016763	3.324647748	3.801997726	3.295894183	3.490740835	2.702635334	3.364404457	2.899038936	3.473597059	2.303028775	2.258589595	3.938172442	3.040180816	2.963440375	3.030915118	3.383787411	2.548880662	2.354736805	0.066312265	1.000818147	-2.953444926	5.139189984	2.938279151	4.338014964	4.772300769	3.381931118	-2.953444926	3.424807019	-2.953444926	4.276405165	1.23227521	5.113739371	2.4391116	1.311469624	0.225628384	-2.953444926	-2.953444926	4.158604644	3.592788684	4.304205003	5.459851837	-2.953444926	-2.953444926	1.091501656	0.645586374	3.871241374
d__Bacteria|p__Proteobacteria|c__Gammaproteobacteria|o__Xanthomonadales|f__Xanthomonadaceae|g__Rudaea|s__Rudaea_cellulosilytica	1.592200062	0.512234891	2.349699852	2.003537741	1.924616998	2.98127571	3.210960647	3.302812717	2.507580254	3.282036821	2.221648188	2.945608916	2.325821956	2.034620486	2.170315525	3.066391055	2.752907643	2.787189822	1.926308184	1.48772059	0.269006895	1.90612969	0.331273889	-0.90050395	4.54945865	1.749543395	3.647130195	3.768434804	3.400115203	1.033550996	2.810928204	-0.092297837	2.836627595	1.409287769	4.956933234	1.373064063	1.799440715	0.947879146	0.037430587	-0.383228991	2.900662688	3.653624224	3.100507638	4.584363931	-3.84935399	1.131467765	1.255402805	-0.044293397	3.818697761
d__Bacteria|p__Proteobacteria|c__Gammaproteobacteria|o__Xanthomonadales|f__Xanthomonadaceae|g__Stenotrophomonas|s__Stenotrophomonas_maltophilia	8.645905473	6.090735316	6.201855713	6.037667996	5.971995806	6.643254394	5.363600222	6.742353918	5.364735665	6.331781629	6.48995641	6.864518846	5.747595585	5.623669364	6.263207957	6.517011628	6.545176436	6.858187589	6.795093506	5.198273256	4.387275814	5.397770629	5.007219243	3.178922607	8.280218315	6.223266809	7.270657021	7.792181563	6.858135021	6.338220217	6.557356281	6.610162871	7.430957959	3.22947937	8.636200003	4.364315529	4.596486376	4.339600543	5.886546896	3.895476047	6.862213188	6.80708071	6.960180327	8.573258259	3.699203176	3.981109573	5.879166268	1.576618137	6.946387486
d__Bacteria|p__Proteobacteria|c__Gammaproteobacteria|o__Xanthomonadales|f__Xanthomonadaceae|g__Xanthomonas|s__Xanthomonas_citri	9.033694352	10.32598781	8.996654223	8.748944235	9.912819271	9.399378826	9.565904324	9.509267832	7.998455869	8.669897655	8.216188592	8.61075734	8.715789525	8.573465401	8.719876667	7.701438543	8.20679585	7.884066409	11.96639399	11.32533947	11.02302673	10.70919293	9.735713145	10.9481105	8.199624766	8.969055994	9.129539824	9.186240676	9.497173411	10.78881615	8.588481869	11.28372434	8.970483507	11.47600659	7.200961429	9.497437875	9.79880878	10.14318015	10.5684427	11.99345831	8.355429402	7.201136564	8.333173633	7.478003876	8.747159786	10.9851255	9.697811024	11.53754633	9.112435985
d__Bacteria|p__Proteobacteria|c__Gammaproteobacteria|o__Xanthomonadales|f__Xanthomonadaceae|g__Xanthomonas|s__Xanthomonas_perforans	0.473813041	0.473813041	4.299328606	3.682732345	4.255843236	2.887709635	3.611533992	2.993766799	6.61252855	1.904432006	1.725832423	1.940994099	3.486515028	3.611533992	3.395359976	0.473813041	1.112659126	3.028022137	2.505764355	4.470540427	4.383463741	3.504642746	4.442575171	0.473813041	0.473813041	3.810255917	2.719110537	2.790284104	3.816514294	5.559348609	2.910363273	0.473813041	0.473813041	4.068765835	0.473813041	3.773343352	0.473813041	4.252555506	4.163623252	4.792607729	2.571789844	1.811148953	2.618579042	1.978136807	7.023964894	3.824381013	3.933046201	0.473813041	0.473813041
d__Bacteria|p__Proteobacteria|c__Gammaproteobacteria|o__Xanthomonadales|f__Xanthomonadaceae|g__Xanthomonas|s__Xanthomonas_translucens	2.437731068	1.849229475	3.572148064	2.893841893	4.017725703	3.144233721	3.563480426	2.991133503	2.041253162	1.695707251	2.599780436	3.616295647	-2.725641852	3.310200289	1.986352864	4.285664694	3.116075131	2.505321419	5.115948972	3.36565933	3.25596047	-2.725641852	2.790233122	2.562429741	4.914292058	1.789933541	4.024690276	4.785526124	3.069826685	0.892046892	4.115957704	2.820917883	4.347984076	2.325074072	5.368365744	2.89235344	2.420634329	1.110399659	-2.725641852	-2.725641852	3.973566732	5.029074399	4.370411247	5.576790674	3.041279415	3.849502008	3.100510777	-2.725641852	4.199911659
d__Bacteria|p__Spirochaetes|c__Spirochaetia|o__Spirochaetales|f__Leptospiraceae|g__Leptospira|s__Leptospira_interrogans	8.550250631	8.541346588	9.370777252	11.41557043	11.43051682	10.98203375	11.27697301	11.2349993	9.533920761	8.519843913	9.946459008	10.14777129	9.29662804	9.882401981	11.07099753	8.93546921	9.311237707	10.34491363	10.93102934	11.76112993	12.32083441	11.77351974	12.39842817	12.59274604	8.753378448	9.992124053	9.362931067	9.1251662	10.92904913	11.75528112	8.553783987	11.95683921	11.61538592	11.85170515	6.754602402	11.89080384	13.27657556	11.67424892	8.924110329	9.98887128	9.542965594	13.03121349	15.1441822	8.118692593	9.40672353	11.58985574	11.29042817	11.99325703	8.179720319
d__Bacteria|p__Tenericutes|c__Mollicutes|o__Mycoplasmatales|f__Mycoplasmataceae|g__Mycoplasma|s__Mycoplasma_hyopneumoniae	6.562283902	4.295992449	5.354853639	5.351229697	5.89839151	4.759891033	5.436953858	4.717017874	5.645074653	2.697982824	4.303976369	3.895846198	5.322861176	5.634520791	4.512365741	3.405116364	4.814794716	4.787198463	6.659185516	6.462434475	4.725856635	5.997173046	5.936974132	6.215732158	2.996277227	5.616379625	4.453328307	4.181893505	4.87896209	6.748565753	5.725943726	6.835800173	4.621846466	5.611347811	2.99803889	5.781890776	6.930528791	4.972781705	5.694440272	7.013804188	5.074896243	5.63863977	4.278640221	3.003796459	8.108552113	6.001462771	6.09973766	6.062463624	4.528923576
d__Bacteria|p__Verrucomicrobia|c__Spartobacteria|g__Chthoniobacter|s__Chthoniobacter_flavus	-0.705233802	1.215689145	1.231068075	1.079855203	-0.705233802	3.190624918	3.119981329	1.779389139	1.33818118	3.146549432	-0.705233802	1.684929124	-0.705233802	2.9655648	1.64824517	3.051095995	1.022538158	1.45634335	1.298228695	-0.705233802	3.149601943	-0.705233802	-0.705233802	-0.705233802	2.847804721	3.601608853	3.288021855	1.578759357	2.590601366	-0.705233802	1.697154965	-0.705233802	1.850503523	3.436933324	3.291161998	4.816208066	-0.705233802	-0.705233802	-0.705233802	-0.705233802	2.245876701	3.000332369	2.29942336	3.328073316	-0.705233802	3.616521099	-0.705233802	-0.705233802	2.690343094
[truncated: 691 more columns]
