# Supplementary material for: A comprehensive analysis of breast cancer microbiota and host gene expression
Source: PLoS One. 2017 Nov 30;12(11):e0188873. doi: 10.1371/journal.pone.0188873 (PMC5708741; doi:10.1371/journal.pone.0188873)
Supplement: S3 Table — (TSV) [file pone.0188873.s008.tsv]

# Limma analysis of the adjusted microbiota compositional data
	Basal...Normal	HER2...NCA	Luminal...NCA	Basal...HCA	Basal�ER	ER...HER2	AveExpr	F	P.Value	adj.P.Val	BH
d__Bacteria|p__Acidobacteria|c__Solibacteres|o__Solibacterales|f__Solibacteraceae|g__Candidatus_Solibacter|s__Candidatus_Solibacter_usitatus	0.159032625	0.09519524	0.033380032	0.063837385	0.125652593	-0.061815209	1.467073117	0.204607884	0.893224241	1	0.963974676
d__Bacteria|p__Actinobacteria|c__Actinobacteria|o__Acidimicrobiales|f__Acidimicrobiaceae|g__Acidimicrobium|s__Acidimicrobium_ferrooxidans	-0.491603509	-0.27462542	-0.330902533	-0.216978089	-0.160700976	-0.056277113	1.32533616	1.620119894	0.183281385	1	0.441040856
d__Bacteria|p__Actinobacteria|c__Actinobacteria|o__Acidimicrobiales|f__Acidimicrobiaceae|g__Ilumatobacter|s__Ilumatobacter_coccineus	0.043867011	0.204620074	0.092773995	-0.160753062	-0.048906983	-0.111846079	1.517409736	0.323205616	0.808598528	1	0.927659273
d__Bacteria|p__Actinobacteria|c__Actinobacteria|o__Actinomycetales|f__Actinomycetaceae|g__Actinomyces|s__Actinomyces_massiliensis	-0.478441899	-0.641195755	-0.335608127	0.162753855	-0.142833773	0.305587628	1.311864494	2.479013879	0.060043246	1	0.233739781
d__Bacteria|p__Actinobacteria|c__Actinobacteria|o__Actinomycetales|f__Actinomycetaceae|g__Actinomyces|s__Actinomyces_naeslundii	-0.428923351	-0.52269925	-0.523237202	0.093775898	0.094313851	-0.000537952	1.343805462	1.896991314	0.128637217	1	0.356477713
d__Bacteria|p__Actinobacteria|c__Actinobacteria|o__Actinomycetales|f__Actinomycetaceae|g__Actinomyces|s__Actinomyces_oris	-0.464618723	-0.632157472	-0.264015828	0.167538748	-0.200602895	0.368141644	1.431860712	2.597190565	0.051322517	1	0.215159784
d__Bacteria|p__Actinobacteria|c__Actinobacteria|o__Actinomycetales|f__Beutenbergiaceae|g__Beutenbergia|s__Beutenbergia_cavernae	0.042212827	0.124549004	0.243780619	-0.082336177	-0.201567792	0.119231615	2.024536572	0.629264456	0.596257499	1	0.832747956
d__Bacteria|p__Actinobacteria|c__Actinobacteria|o__Actinomycetales|f__Brevibacteriaceae|g__Brevibacterium|s__Brevibacterium_linens	0.593565698	0.298456721	0.160217549	0.295108977	0.433348149	-0.138239172	1.900081475	1.693464827	0.166984486	1	0.413666114
d__Bacteria|p__Actinobacteria|c__Actinobacteria|o__Actinomycetales|f__Brevibacteriaceae|g__Brevibacterium|s__Brevibacterium_massiliense	0.301483287	0.198876738	0.116711043	0.102606549	0.184772244	-0.082165695	1.968222918	0.434647229	0.728260168	1	0.889857317
d__Bacteria|p__Actinobacteria|c__Actinobacteria|o__Actinomycetales|f__Brevibacteriaceae|g__Brevibacterium|s__Brevibacterium_mcbrellneri	-0.054832483	-0.059301519	-0.071578894	0.004469036	0.016746411	-0.012277375	1.035915777	0.043108537	0.988089575	1	0.991120524
d__Bacteria|p__Actinobacteria|c__Actinobacteria|o__Actinomycetales|f__Cellulomonadaceae|g__Cellulomonas|s__Cellulomonas_flavigena	0.111871749	0.098058897	0.108487964	0.013812852	0.003383785	0.010429067	1.435196206	0.105081976	0.957108518	1	0.981111239
d__Bacteria|p__Actinobacteria|c__Actinobacteria|o__Actinomycetales|f__Cellulomonadaceae|g__Cellulomonas|s__[Cellvibrio]_gilvus	-0.175341046	0.061455188	-0.065162889	-0.236796234	-0.110178157	-0.126618077	1.298324581	0.481739482	0.695070412	1	0.860939488
d__Bacteria|p__Actinobacteria|c__Actinobacteria|o__Actinomycetales|f__Corynebacteriaceae|g__Corynebacterium|s__Corynebacterium_accolens	-0.263646629	-0.099260329	-0.321566743	-0.1643863	0.057920114	-0.222306414	3.090834055	0.952762763	0.414566605	1	0.698612354
d__Bacteria|p__Actinobacteria|c__Actinobacteria|o__Actinomycetales|f__Corynebacteriaceae|g__Corynebacterium|s__Corynebacterium_amycolatum	0.283736364	0.117501666	0.312925596	0.166234698	-0.029189232	0.19542393	2.702379774	0.641018797	0.588779765	1	0.829874927
d__Bacteria|p__Actinobacteria|c__Actinobacteria|o__Actinomycetales|f__Corynebacteriaceae|g__Corynebacterium|s__Corynebacterium_aurimucosum	-0.586867515	-0.253991228	-0.207892962	-0.332876286	-0.378974553	0.046098267	2.592562601	1.365096529	0.252237363	1	0.557308229
d__Bacteria|p__Actinobacteria|c__Actinobacteria|o__Actinomycetales|f__Corynebacteriaceae|g__Corynebacterium|s__Corynebacterium_durum	-0.787143656	-0.615110255	-0.7793689	-0.172033401	-0.007774756	-0.164258645	1.428934251	4.664529744	0.003082364	1	0.023440302
d__Bacteria|p__Actinobacteria|c__Actinobacteria|o__Actinomycetales|f__Corynebacteriaceae|g__Corynebacterium|s__Corynebacterium_glucuronolyticum	0.319032781	-0.03954197	0.298711277	0.358574752	0.020321504	0.338253248	1.597184362	1.71593427	0.162271644	1	0.410476344
d__Bacteria|p__Actinobacteria|c__Actinobacteria|o__Actinomycetales|f__Corynebacteriaceae|g__Corynebacterium|s__Corynebacterium_jeikeium	-0.191330049	-0.255413567	0.132580407	0.064083518	-0.323910456	0.387993974	2.442469169	1.61369243	0.184778585	1	0.441040856
d__Bacteria|p__Actinobacteria|c__Actinobacteria|o__Actinomycetales|f__Corynebacteriaceae|g__Corynebacterium|s__Corynebacterium_kroppenstedtii	-0.227100994	-0.29845028	-0.394212047	0.071349286	0.167111053	-0.095761767	1.392757873	1.274370319	0.282039448	1	0.585634377
d__Bacteria|p__Actinobacteria|c__Actinobacteria|o__Actinomycetales|f__Corynebacteriaceae|g__Corynebacterium|s__Corynebacterium_lipophiloflavum	-0.258578969	-0.270153583	-0.265874222	0.011574615	0.007295253	0.004279361	2.280565568	0.408808797	0.746717835	1	0.903211635
d__Bacteria|p__Actinobacteria|c__Actinobacteria|o__Actinomycetales|f__Corynebacteriaceae|g__Corynebacterium|s__Corynebacterium_mastitidis	-0.053502921	-0.036222518	-0.061263066	-0.017280403	0.007760145	-0.025040548	1.393099588	0.024517621	0.994805398	1	0.994805398
d__Bacteria|p__Actinobacteria|c__Actinobacteria|o__Actinomycetales|f__Corynebacteriaceae|g__Corynebacterium|s__Corynebacterium_matruchotii	-1.276987924	-1.021322597	-1.026550935	-0.255665327	-0.250436989	-0.005228338	3.470974446	6.144713716	0.000395664	0.129382009	0.005149342
d__Bacteria|p__Actinobacteria|c__Actinobacteria|o__Actinomycetales|f__Corynebacteriaceae|g__Corynebacterium|s__Corynebacterium_propinquum	0.051124005	-0.13485319	-0.035372577	0.185977196	0.086496583	0.099480613	1.749679466	0.18588589	0.906016373	1	0.965040241
d__Bacteria|p__Actinobacteria|c__Actinobacteria|o__Actinomycetales|f__Corynebacteriaceae|g__Corynebacterium|s__Corynebacterium_resistens	0.225915628	0.252187747	0.015935354	-0.026272119	0.209980274	-0.236252393	1.53699375	0.948559639	0.416603697	1	0.698612354
d__Bacteria|p__Actinobacteria|c__Actinobacteria|o__Actinomycetales|f__Corynebacteriaceae|g__Corynebacterium|s__Corynebacterium_tuberculostearicum	-0.275532137	-0.230173715	-0.346684835	-0.045358421	0.071152698	-0.116511119	2.707372749	0.734037996	0.531879812	1	0.794972419
d__Bacteria|p__Actinobacteria|c__Actinobacteria|o__Actinomycetales|f__Corynebacteriaceae|g__Corynebacterium|s__Corynebacterium_ulceribovis	0.209441015	-0.196603647	-0.18403766	0.406044662	0.393478675	0.012565987	0.839112922	2.40362961	0.066342528	1	0.248656858
d__Bacteria|p__Actinobacteria|c__Actinobacteria|o__Actinomycetales|f__Corynebacteriaceae|g__Corynebacterium|s__Corynebacterium_urealyticum	0.095784019	0.054568221	-0.088943495	0.041215798	0.184727514	-0.143511716	1.844435393	0.396050592	0.755883291	1	0.905710175
d__Bacteria|p__Actinobacteria|c__Actinobacteria|o__Actinomycetales|f__Corynebacteriaceae|g__Turicella|s__Turicella_otitidis	-0.256143962	-0.132051805	-0.195945699	-0.124092157	-0.060198262	-0.063893895	2.694913746	0.240315298	0.868234872	1	0.949912134
d__Bacteria|p__Actinobacteria|c__Actinobacteria|o__Actinomycetales|f__Dermabacteraceae|g__Brachybacterium|s__Brachybacterium_faecium	-0.035253184	-0.01824081	0.104106742	-0.017012374	-0.139359927	0.122347552	1.354818708	0.345302675	0.792570264	1	0.922416988
d__Bacteria|p__Actinobacteria|c__Actinobacteria|o__Actinomycetales|f__Dermabacteraceae|g__Brachybacterium|s__Brachybacterium_muris	0.995539818	0.845028538	0.848311963	0.15051128	0.147227855	0.003283425	11.06611592	6.302842393	0.000317463	0.103810509	0.0045135
d__Bacteria|p__Actinobacteria|c__Actinobacteria|o__Actinomycetales|f__Dermabacteraceae|g__Brachybacterium|s__Brachybacterium_paraconglomeratum	0.203519217	-0.314918344	-0.112302437	0.518437561	0.315821654	0.202615907	1.970772514	1.479821118	0.218683921	1	0.493169947
d__Bacteria|p__Actinobacteria|c__Actinobacteria|o__Actinomycetales|f__Dermatophilaceae|g__Austwickia|s__Austwickia_chelonae	-0.214092085	0.088328735	-0.074273906	-0.30242082	-0.139818179	-0.162602642	1.299536579	0.878118223	0.45199672	1	0.724524155
d__Bacteria|p__Actinobacteria|c__Actinobacteria|o__Actinomycetales|f__Dermatophilaceae|g__Mobilicoccus|s__Mobilicoccus_pelagius	-0.087511127	-0.23791939	-0.166936935	0.150408263	0.079425808	0.070982455	5.169914502	0.187973598	0.9046028	1	0.965040241
d__Bacteria|p__Actinobacteria|c__Actinobacteria|o__Actinomycetales|f__Geodermatophilaceae|g__Blastococcus|s__Blastococcus_saxobsidens	-0.105161856	0.186388047	-0.03359474	-0.291549904	-0.071567117	-0.219982787	1.943715361	0.599148351	0.615699407	1	0.832747956
d__Bacteria|p__Actinobacteria|c__Actinobacteria|o__Actinomycetales|f__Geodermatophilaceae|g__Geodermatophilus|s__Geodermatophilus_obscurus	-0.321355886	0.079274076	-0.144170986	-0.400629962	-0.1771849	-0.223445061	2.057789648	1.111300035	0.343665913	1	0.645854906
d__Bacteria|p__Actinobacteria|c__Actinobacteria|o__Actinomycetales|f__Geodermatophilaceae|g__Modestobacter|s__Modestobacter_marinus	-0.256267447	0.112654819	-0.288078623	-0.368922266	0.031811176	-0.400733442	2.719688164	1.511972267	0.210049741	1	0.483706093
d__Bacteria|p__Actinobacteria|c__Actinobacteria|o__Actinomycetales|f__Glycomycetaceae|g__Stackebrandtia|s__Stackebrandtia_nassauensis	-0.543288665	-0.43753911	-0.397220132	-0.105749554	-0.146068533	0.040318978	1.886968234	1.926898448	0.123763997	1	0.35412921
d__Bacteria|p__Actinobacteria|c__Actinobacteria|o__Actinomycetales|f__Gordoniaceae|g__Gordonia|s__Gordonia_polyisoprenivorans	-0.24077282	-0.316169549	-0.397813132	0.075396729	0.157040312	-0.081643583	3.398782909	0.701612632	0.551248188	1	0.804723917
d__Bacteria|p__Actinobacteria|c__Actinobacteria|o__Actinomycetales|f__Intrasporangiaceae|g__Intrasporangium|s__Intrasporangium_calvum	-0.352594351	0.251568774	0.078803587	-0.604163125	-0.431397938	-0.172765187	1.739668926	2.916506806	0.033488013	1	0.163985146
d__Bacteria|p__Actinobacteria|c__Actinobacteria|o__Actinomycetales|f__Intrasporangiaceae|g__Janibacter|s__Janibacter_hoylei	0.252430392	0.577476858	0.250579586	-0.325046465	0.001850806	-0.326897271	2.56671209	1.534494241	0.204191316	1	0.473550073
d__Bacteria|p__Actinobacteria|c__Actinobacteria|o__Actinomycetales|f__Intrasporangiaceae|g__Serinicoccus|s__Serinicoccus_profundi	-0.412989761	-0.352517108	-0.227411418	-0.060472652	-0.185578343	0.12510569	2.536142782	0.625744912	0.598508705	1	0.832747956
d__Bacteria|p__Actinobacteria|c__Actinobacteria|o__Actinomycetales|f__Kineosporiaceae|g__Kineococcus|s__Kineococcus_radiotolerans	0.160167017	0.031864204	0.065382315	0.128302813	0.094784702	0.033518111	1.665946455	0.137747049	0.937460048	1	0.976272088
d__Bacteria|p__Actinobacteria|c__Actinobacteria|o__Actinomycetales|f__Microbacteriaceae|g__Clavibacter|s__Clavibacter_michiganensis	-0.605242648	-0.214238939	-0.223115163	-0.391003709	-0.382127485	-0.008876224	1.808103629	1.851069258	0.136477911	1	0.375027537
d__Bacteria|p__Actinobacteria|c__Actinobacteria|o__Actinomycetales|f__Microbacteriaceae|g__Microbacterium|s__Microbacterium_barkeri	0.5318373	0.245103257	0.333968334	0.286734043	0.197868966	0.088865077	12.1339033	4.070134627	0.006983437	1	0.047574666
d__Bacteria|p__Actinobacteria|c__Actinobacteria|o__Actinomycetales|f__Microbacteriaceae|g__Microbacterium|s__Microbacterium_laevaniformans	0.073838745	-0.135953998	-0.191221545	0.209792744	0.26506029	-0.055267546	11.39295597	0.948611909	0.416578313	1	0.698612354
d__Bacteria|p__Actinobacteria|c__Actinobacteria|o__Actinomycetales|f__Microbacteriaceae|g__Microbacterium|s__Microbacterium_testaceum	0.186272737	0.269376353	0.144161299	-0.083103617	0.042111438	-0.125215055	0.893039792	0.594354437	0.61883105	1	0.832747956
d__Bacteria|p__Actinobacteria|c__Actinobacteria|o__Actinomycetales|f__Micrococcaceae|g__Arthrobacter|s__Arthrobacter_arilaitensis	-1.159216799	-0.712420089	-0.861826974	-0.44679671	-0.297389825	-0.149406885	2.068468636	6.12014915	0.000409428	0.133882885	0.005149342
d__Bacteria|p__Actinobacteria|c__Actinobacteria|o__Actinomycetales|f__Micrococcaceae|g__Arthrobacter|s__Arthrobacter_crystallopoietes	-0.189636095	-0.12571009	-0.161751039	-0.063926005	-0.027885056	-0.036040949	1.16111426	0.244520533	0.865252103	1	0.949912134
d__Bacteria|p__Actinobacteria|c__Actinobacteria|o__Actinomycetales|f__Micrococcaceae|g__Kocuria|s__Kocuria_atrinae	0.107983866	-0.028125343	-0.205446631	0.136109209	0.313430498	-0.177321288	1.347655995	1.210788829	0.304784579	1	0.596793756
d__Bacteria|p__Actinobacteria|c__Actinobacteria|o__Actinomycetales|f__Micrococcaceae|g__Kocuria|s__Kocuria_palustris	-0.154826204	-0.015597152	-0.05775259	-0.139229052	-0.097073613	-0.042155438	3.78171425	0.115034205	0.951304446	1	0.981111239
d__Bacteria|p__Actinobacteria|c__Actinobacteria|o__Actinomycetales|f__Micrococcaceae|g__Kocuria|s__Kocuria_rhizophila	-0.513315642	-0.648475611	-0.598021265	0.135159969	0.084705624	0.050454346	1.655971004	2.433572282	0.063767091	1	0.242463241
d__Bacteria|p__Actinobacteria|c__Actinobacteria|o__Actinomycetales|f__Micrococcaceae|g__Micrococcus|s__Micrococcus_luteus	0.103688023	0.260854451	0.241958395	-0.157166428	-0.138270372	-0.018896056	3.739192345	0.486697637	0.691615246	1	0.860939488
d__Bacteria|p__Actinobacteria|c__Actinobacteria|o__Actinomycetales|f__Micrococcaceae|g__Rothia|s__Rothia_aeria	-1.50694311	-1.245223202	-1.27027979	-0.261719908	-0.23666332	-0.025056588	1.953511617	9.581786814	3.26E-06	0.001064905	0.00010649
d__Bacteria|p__Actinobacteria|c__Actinobacteria|o__Actinomycetales|f__Micrococcaceae|g__Rothia|s__Rothia_dentocariosa	-1.01958493	-1.469526064	-1.2693607	0.449941134	0.24977577	0.200165365	3.017312986	7.794526195	3.96E-05	0.012948067	0.000863204
d__Bacteria|p__Actinobacteria|c__Actinobacteria|o__Actinomycetales|f__Micrococcaceae|g__Rothia|s__Rothia_mucilaginosa	-0.373431827	-0.255552083	-0.134099499	-0.117879744	-0.239332328	0.121452584	4.559353026	0.735030521	0.531294947	1	0.794972419
d__Bacteria|p__Actinobacteria|c__Actinobacteria|o__Actinomycetales|f__Micromonosporaceae|g__Longispora|s__Longispora_albida	-0.054123918	-0.286857408	-0.170093592	0.23273349	0.115969674	0.116763816	1.292065337	0.761054832	0.516130061	1	0.794972419
d__Bacteria|p__Actinobacteria|c__Actinobacteria|o__Actinomycetales|f__Mycobacteriaceae|g__Mycobacterium|s__Mycobacterium_fortuitum	1.251591713	1.402119787	1.158247056	-0.150528074	0.093344656	-0.243872731	8.672137712	5.454120889	0.001033339	0.337901701	0.01126339
d__Bacteria|p__Actinobacteria|c__Actinobacteria|o__Actinomycetales|f__Mycobacteriaceae|g__Mycobacterium|s__Mycobacterium_phlei	1.285646366	1.171460063	1.040033058	0.114186303	0.245613308	-0.131427005	10.5882806	6.73367507	0.000174137	0.056942857	0.002711565
d__Bacteria|p__Actinobacteria|c__Actinobacteria|o__Actinomycetales|f__Mycobacteriaceae|g__Mycobacterium|s__Mycobacterium_smegmatis	-0.229815119	-0.14143263	-0.219705274	-0.088382489	-0.010109845	-0.078272644	1.296722243	0.594633423	0.618648528	1	0.832747956
d__Bacteria|p__Actinobacteria|c__Actinobacteria|o__Actinomycetales|f__Mycobacteriaceae|g__Mycobacterium|s__Mycobacterium_xenopi	0.525279273	0.348441974	0.2445622	0.176837299	0.280717073	-0.103879775	6.45215283	2.327129634	0.073389593	1	0.263718649
d__Bacteria|p__Actinobacteria|c__Actinobacteria|o__Actinomycetales|f__Nakamurellaceae|g__Nakamurella|s__Nakamurella_multipartita	-0.128598111	0.054136455	0.006335031	-0.182734566	-0.134933142	-0.047801424	1.910061865	0.231848113	0.874218283	1	0.952897928
d__Bacteria|p__Actinobacteria|c__Actinobacteria|o__Actinomycetales|f__Nocardiaceae|g__Rhodococcus|s__Rhodococcus_erythropolis	-1.095790571	-0.822520174	-0.803310451	-0.273270397	-0.29248012	0.019209723	2.569705942	5.836377641	0.000607622	0.198692451	0.007082789
d__Bacteria|p__Actinobacteria|c__Actinobacteria|o__Actinomycetales|f__Nocardiaceae|g__Rhodococcus|s__Rhodococcus_opacus	0.923667094	0.569858707	0.641911364	0.353808387	0.28175573	0.072052657	7.814047005	8.119864528	2.51E-05	0.008217895	0.000632146
d__Bacteria|p__Actinobacteria|c__Actinobacteria|o__Actinomycetales|f__Nocardioidaceae|g__Aeromicrobium|s__Aeromicrobium_marinum	-0.413334599	0.406192271	0.036199143	-0.81952687	-0.449533742	-0.369993129	3.063439088	3.240961456	0.021622497	1	0.121648243
d__Bacteria|p__Actinobacteria|c__Actinobacteria|o__Actinomycetales|f__Nocardioidaceae|g__Nocardioides|s__Nocardioides_sp_JS614	-0.591650164	0.104348327	-0.274702611	-0.695998491	-0.316947552	-0.379050939	3.797171443	2.721479749	0.043485298	1	0.200277358
d__Bacteria|p__Actinobacteria|c__Actinobacteria|o__Actinomycetales|f__Promicromonosporaceae|g__Isoptericola|s__Isoptericola_variabilis	-0.343378787	-0.183501758	-0.263649787	-0.159877029	-0.079729	-0.080148029	1.406690622	0.619239043	0.602684725	1	0.832747956
d__Bacteria|p__Actinobacteria|c__Actinobacteria|o__Actinomycetales|f__Promicromonosporaceae|g__Xylanimonas|s__Xylanimonas_cellulosilytica	0.064162137	-0.095748651	0.025231374	0.159910787	0.038930763	0.120980024	1.336940278	0.268909532	0.847832111	1	0.94141174
d__Bacteria|p__Actinobacteria|c__Actinobacteria|o__Actinomycetales|f__Propionibacteriaceae|g__Microlunatus|s__Microlunatus_phosphovorus	-0.279861766	-0.105600723	-0.005474882	-0.174261043	-0.274386884	0.100125841	3.343705251	0.562901053	0.63962128	1	0.849190472
d__Bacteria|p__Actinobacteria|c__Actinobacteria|o__Actinomycetales|f__Propionibacteriaceae|g__Propionibacterium|s__Propionibacterium_acidipropionici	-0.151194397	-0.330196984	-0.208145827	0.179002587	0.056951431	0.122051156	1.963386212	0.595998248	0.617756101	1	0.832747956
d__Bacteria|p__Actinobacteria|c__Actinobacteria|o__Actinomycetales|f__Propionibacteriaceae|g__Propionibacterium|s__Propionibacterium_acnes	0.04019749	0.01443557	-0.045044275	0.02576192	0.085241765	-0.059479846	8.328706364	0.406278416	0.74853319	1	0.903211635
d__Bacteria|p__Actinobacteria|c__Actinobacteria|o__Actinomycetales|f__Propionibacteriaceae|g__Propionibacterium|s__Propionibacterium_avidum	-0.721854342	-0.367078963	-0.351151552	-0.354775379	-0.37070279	0.015927411	2.183601149	2.49127169	0.059075531	1	0.232743358
d__Bacteria|p__Actinobacteria|c__Actinobacteria|o__Actinomycetales|f__Propionibacteriaceae|g__Propionibacterium|s__Propionibacterium_freudenreichii	-0.357937683	-0.438384105	-0.39377059	0.080446421	0.035832907	0.044613514	1.866951715	1.19643345	0.31014199	1	0.601273306
d__Bacteria|p__Actinobacteria|c__Actinobacteria|o__Actinomycetales|f__Propionibacteriaceae|g__Propionibacterium|s__Propionibacterium_propionicum	0.332021116	0.316108721	0.229252573	0.015912395	0.102768544	-0.086856149	1.598149813	0.596627626	0.617344837	1	0.832747956
d__Bacteria|p__Actinobacteria|c__Actinobacteria|o__Actinomycetales|f__Pseudonocardiaceae|g__Actinomycetospora|s__Actinomycetospora_chiangmaiensis	0.074872816	0.306742899	0.407220314	-0.231870083	-0.332347498	0.100477415	1.72905188	1.340118479	0.26014224	1	0.564259869
d__Bacteria|p__Actinobacteria|c__Actinobacteria|o__Actinomycetales|f__Pseudonocardiaceae|g__Amycolatopsis|s__Amycolatopsis_azurea	-0.097685954	-0.037904952	-0.13663123	-0.059781003	0.038945275	-0.098726278	5.04048456	0.125629028	0.94494279	1	0.977836368
d__Bacteria|p__Actinobacteria|c__Actinobacteria|o__Actinomycetales|f__Pseudonocardiaceae|g__Pseudonocardia|s__Pseudonocardia_dioxanivorans	-0.055573254	0.024299498	0.06545587	-0.079872752	-0.121029124	0.041156372	1.25594286	0.162120596	0.92184092	1	0.968018591
d__Bacteria|p__Actinobacteria|c__Actinobacteria|o__Actinomycetales|f__Pseudonocardiaceae|g__Saccharomonospora|s__Saccharomonospora_azurea	-0.652395188	-0.154762199	-0.269652685	-0.497632989	-0.382742503	-0.114890486	3.261532196	1.617593301	0.183868562	1	0.441040856
d__Bacteria|p__Actinobacteria|c__Actinobacteria|o__Actinomycetales|f__Sanguibacteraceae|g__Sanguibacter|s__Sanguibacter_keddieii	-0.232511428	-0.054536911	-0.055262737	-0.177974517	-0.177248691	-0.000725826	2.23870765	0.302658464	0.823489347	1	0.931768223
d__Bacteria|p__Actinobacteria|c__Actinobacteria|o__Actinomycetales|f__Segniliparaceae|g__Segniliparus|s__Segniliparus_rotundus	-0.094962063	-0.324797681	-0.077371527	0.229835618	-0.017590536	0.247426154	1.514242079	0.963985278	0.409168283	1	0.696864733
d__Bacteria|p__Actinobacteria|c__Actinobacteria|o__Actinomycetales|f__Streptomycetaceae|g__Streptomyces|s__Streptomyces_filamentosus	0.8435481	0.503990318	0.486178483	0.339557782	0.357369616	-0.017811835	4.311454929	7.065638298	0.000109582	0.035833431	0.001990746
d__Bacteria|p__Actinobacteria|c__Actinobacteria|o__Actinomycetales|f__Streptomycetaceae|g__Streptomyces|s__Streptomyces_viridochromogenes	-0.143295092	0.050660148	-0.116629436	-0.19395524	-0.026665656	-0.167289584	2.077033703	0.349621815	0.789438595	1	0.922416988
d__Bacteria|p__Actinobacteria|c__Actinobacteria|o__Bifidobacteriales|f__Bifidobacteriaceae|g__Bifidobacterium|s__Bifidobacterium_thermophilum	-0.499170523	-1.350661672	-1.035979252	0.851491149	0.536808729	0.31468242	1.252381788	12.76298261	3.85E-08	1.26E-05	2.52E-06
d__Bacteria|p__Actinobacteria|c__Actinobacteria|o__Bifidobacteriales|f__Bifidobacteriaceae|g__Gardnerella|s__Gardnerella_vaginalis	0.079022548	0.144508818	-0.062467369	-0.06548627	0.141489916	-0.206976187	3.609037131	0.319415414	0.811347254	1	0.927659273
d__Bacteria|p__Actinobacteria|c__Actinobacteria|o__Coriobacteriales|f__Coriobacteriaceae|g__Atopobium|s__Atopobium_vaginae	-0.172724697	-0.118553791	-0.160033451	-0.054170906	-0.012691245	-0.041479661	0.950518019	0.19019679	0.90309374	1	0.965040241
d__Bacteria|p__Actinobacteria|c__Actinobacteria|o__Coriobacteriales|f__Coriobacteriaceae|g__Collinsella|s__Collinsella_intestinalis	-0.10087392	0.345135757	0.35917618	-0.446009678	-0.4600501	0.014040422	4.220779133	2.996365997	0.030078962	1	0.151320314
d__Bacteria|p__Actinobacteria|c__Actinobacteria|o__Rubrobacterales|f__Rubrobacteraceae|g__Rubrobacter|s__Rubrobacter_xylanophilus	-0.323749951	-0.036213598	-0.119496881	-0.287536353	-0.204253071	-0.083283283	1.373778125	0.892885283	0.444379848	1	0.718715117
d__Bacteria|p__Actinobacteria|c__Actinobacteria|o__Solirubrobacterales|f__Conexibacteraceae|g__Conexibacter|s__Conexibacter_woesei	-0.34282067	0.221160136	0.139323149	-0.563980807	-0.482143819	-0.081836987	2.622890111	1.951615388	0.119870119	1	0.35412921
d__Bacteria|p__Bacteroidetes|c__Bacteroidia|o__Bacteroidales|f__Prevotellaceae|g__Prevotella|s__Prevotella_copri	-0.022026618	-0.364646791	-0.178037577	0.342620174	0.15601096	0.186609214	1.577774569	0.904737542	0.438342463	1	0.716894293
d__Bacteria|p__Bacteroidetes|c__Bacteroidia|o__Bacteroidales|f__Prevotellaceae|g__Prevotella|s__Prevotella_melaninogenica	-0.535572052	-0.348622692	-0.425331722	-0.18694936	-0.11024033	-0.07670903	1.682743263	0.986028266	0.398736905	1	0.690482226
d__Bacteria|p__Bacteroidetes|c__Cytophagia|o__Cytophagales|f__Cytophagaceae|g__Dyadobacter|s__Dyadobacter_fermentans	-0.364776056	0.006138286	-0.015293613	-0.370914341	-0.349482443	-0.021431898	1.430096006	1.093993802	0.35085793	1	0.6465467
d__Bacteria|p__Bacteroidetes|c__Cytophagia|o__Cytophagales|f__Cytophagaceae|g__Pontibacter|s__Pontibacter_roseus	-0.267925256	-0.101691864	-0.125497396	-0.166233393	-0.14242786	-0.023805532	1.144734794	0.380097147	0.767383339	1	0.915818803
d__Bacteria|p__Bacteroidetes|c__Flavobacteriia|o__Flavobacteriales|f__Flavobacteriaceae|g__Bergeyella|s__Bergeyella_zoohelcum	-0.365564357	-0.110799824	-0.214309715	-0.254764532	-0.151254642	-0.10350989	1.594572575	0.724623244	0.537451315	1	0.797475466
d__Bacteria|p__Bacteroidetes|c__Flavobacteriia|o__Flavobacteriales|f__Flavobacteriaceae|g__Chryseobacterium|s__Chryseobacterium_gleum	-0.412418357	-0.489724488	-0.52027358	0.077306132	0.107855223	-0.030549091	1.619957871	1.627908029	0.181482483	1	0.441040856
d__Bacteria|p__Bacteroidetes|c__Flavobacteriia|o__Flavobacteriales|f__Flavobacteriaceae|g__Riemerella|s__Riemerella_columbina	-0.121206353	-0.005931771	-0.148902989	-0.115274582	0.027696637	-0.142971219	0.981427325	0.433182914	0.729302021	1	0.889857317
d__Bacteria|p__Bacteroidetes|c__Flavobacteriia|o__Flavobacteriales|f__Flavobacteriaceae|s__Flavobacteriaceae_bacterium_3519-10	-0.037750658	0.1041062	0.128139675	-0.141856859	-0.165890333	0.024033474	1.85803833	0.263525558	0.851693263	1	0.94141174
d__Bacteria|p__Bacteroidetes|c__Sphingobacteriia|o__Sphingobacteriales|f__Sphingobacteriaceae|g__Pedobacter|s__Pedobacter_agri	-0.356721388	-0.115755924	0.033869051	-0.240965464	-0.39059044	0.149624975	1.087153278	1.602271447	0.187467289	1	0.444215968
d__Bacteria|p__Bacteroidetes|c__Sphingobacteriia|o__Sphingobacteriales|f__Sphingobacteriaceae|g__Sphingobacterium|s__Sphingobacterium_spiritivorum	-0.945785144	-0.667513602	-0.621671643	-0.278271542	-0.324113501	0.045841958	2.00029313	3.024152615	0.028974619	1	0.148042192
d__Bacteria|p__Bacteroidetes|c__Sphingobacteriia|o__Sphingobacteriales|g__Niabella|s__Niabella_aurantiaca	-0.544071893	-0.054029808	-0.018227342	-0.490042085	-0.525844551	0.035802466	1.796407368	2.100433283	0.09879328	1	0.313644685
d__Bacteria|p__Bacteroidetes|c__Sphingobacteriia|o__Sphingobacteriales|g__Niastella|s__Niastella_koreensis	-0.148192535	0.042902013	0.02584963	-0.191094548	-0.174042164	-0.017052383	1.495336533	0.291311239	0.831695548	1	0.937808428
d__Bacteria|p__Bacteroidetes|c__Sphingobacteriia|o__Sphingobacteriales|g__Segetibacter|s__Segetibacter_koreensis	-0.668430252	-0.145330601	-0.339563463	-0.523099651	-0.32886679	-0.194232861	1.871905347	1.949293831	0.120230809	1	0.35412921
d__Bacteria|p__Cyanobacteria|o__Chroococcales|g__Microcystis|s__Microcystis_aeruginosa	0.837800016	0.536787709	0.512423775	0.301012307	0.325376241	-0.024363934	4.309105113	3.990205335	0.007792025	1	0.051999841
d__Bacteria|p__Deinococcus-Thermus|c__Deinococci|o__Deinococcales|f__Deinococcaceae|g__Deinococcus|s__Deinococcus_aquatilis	0.121615833	0.107546068	0.167087133	0.014069765	-0.0454713	0.059541065	1.251670972	0.239836417	0.868574092	1	0.949912134
d__Bacteria|p__Deinococcus-Thermus|c__Deinococci|o__Deinococcales|f__Deinococcaceae|g__Deinococcus|s__Deinococcus_geothermalis	-0.411301928	-0.292084385	-0.209110719	-0.119217543	-0.202191209	0.082973666	2.008275934	0.92026254	0.430536232	1	0.713625757
d__Bacteria|p__Deinococcus-Thermus|c__Deinococci|o__Deinococcales|f__Deinococcaceae|g__Deinococcus|s__Deinococcus_gobiensis	0.041711644	0.147207092	-0.042043861	-0.105495448	0.083755505	-0.189250953	1.517701972	0.528817914	0.662606451	1	0.860939488
d__Bacteria|p__Deinococcus-Thermus|c__Deinococci|o__Deinococcales|f__Deinococcaceae|g__Deinococcus|s__Deinococcus_peraridilitoris	-0.148533861	-0.146779193	-0.069139284	-0.001754668	-0.079394577	0.077639909	1.335357901	0.206710274	0.891772609	1	0.963974676
d__Bacteria|p__Deinococcus-Thermus|c__Deinococci|o__Thermales|f__Thermaceae|g__Meiothermus|s__Meiothermus_ruber	0.018352153	-0.263594972	-0.155100186	0.281947124	0.173452339	0.108494786	1.025882485	1.053194353	0.368333824	1	0.654593264
d__Bacteria|p__Deinococcus-Thermus|c__Deinococci|o__Thermales|f__Thermaceae|g__Meiothermus|s__Meiothermus_silvanus	0.523608425	0.245120298	0.389320906	0.278488127	0.134287519	0.144200607	2.367866887	1.165939834	0.321801299	1	0.614332902
d__Bacteria|p__Deinococcus-Thermus|c__Deinococci|o__Thermales|f__Thermaceae|g__Thermus|s__Thermus_scotoductus	-0.108326344	0.108955541	0.103619987	-0.217281885	-0.211946331	-0.005335554	1.161052813	0.52510191	0.6651398	1	0.860939488
d__Bacteria|p__Firmicutes|c__Bacilli|o__Bacillales|f__Alicyclobacillaceae|g__Alicyclobacillus|s__Alicyclobacillus_acidocaldarius	-0.07384327	-0.335974832	0.189787117	0.262131562	-0.263630387	0.52576195	1.737209562	1.73868747	0.157627487	1	0.410476344
d__Bacteria|p__Firmicutes|c__Bacilli|o__Bacillales|f__Bacillaceae|g__Anoxybacillus|s__Anoxybacillus_flavithermus	0.105985072	-0.148453034	-0.151995977	0.254438106	0.257981049	-0.003542943	1.637307153	0.513137192	0.67333161	1	0.860939488
d__Bacteria|p__Firmicutes|c__Bacilli|o__Bacillales|f__Bacillaceae|g__Bacillus|s__Bacillus_alcalophilus	0.875902289	1.024588422	0.785979309	-0.148686132	0.08992298	-0.238609113	11.96113373	4.900451501	0.002225111	0.727611189	0.020261384
d__Bacteria|p__Firmicutes|c__Bacilli|o__Bacillales|f__Bacillaceae|g__Bacillus|s__Bacillus_azotoformans	0.633024989	0.365175537	0.309502854	0.267849453	0.323522135	-0.055672682	11.41488404	3.092374986	0.026429369	1	0.139393608
d__Bacteria|p__Firmicutes|c__Bacilli|o__Bacillales|f__Bacillaceae|g__Bacillus|s__Bacillus_coagulans	-0.289221646	-0.20928152	-0.245118586	-0.079940126	-0.04410306	-0.035837066	1.102054939	0.484801458	0.692935675	1	0.860939488
d__Bacteria|p__Firmicutes|c__Bacilli|o__Bacillales|f__Bacillaceae|g__Bacillus|s__Bacillus_coahuilensis	-0.262553617	-0.037061759	0.005057905	-0.225491859	-0.267611523	0.042119664	1.140489996	0.976307257	0.40330919	1	0.690482226
d__Bacteria|p__Firmicutes|c__Bacilli|o__Bacillales|f__Bacillaceae|g__Bacillus|s__Bacillus_subtilis	0.765948944	0.490350609	0.557224102	0.275598335	0.208724842	0.066873493	5.049579148	5.204940261	0.001459853	0.477371783	0.014465812
d__Bacteria|p__Firmicutes|c__Bacilli|o__Bacillales|f__Bacillaceae|g__Bacillus|s__Bacillus_thuringiensis	-0.120817221	-0.040599185	-0.030970795	-0.080218036	-0.089846426	0.00962839	5.11838736	0.091907854	0.964503299	1	0.984258029
d__Bacteria|p__Firmicutes|c__Bacilli|o__Bacillales|f__Listeriaceae|g__Listeria|s__Listeria_fleischmannii	0.860523527	1.336407028	1.249055822	-0.475883501	-0.388532295	-0.087351206	6.865628233	27.38128162	8.28E-17	2.71E-14	9.02E-15
d__Bacteria|p__Firmicutes|c__Bacilli|o__Bacillales|f__Staphylococcaceae|g__Salinicoccus|s__Salinicoccus_carnicancri	-0.151544716	0.023202315	0.192859658	-0.174747031	-0.344404374	0.169657343	1.177422905	1.232646352	0.296786189	1	0.594096633
d__Bacteria|p__Firmicutes|c__Bacilli|o__Bacillales|f__Staphylococcaceae|g__Staphylococcus|s__Staphylococcus_aureus	0.752083753	0.787259249	0.568062805	-0.035175495	0.184020948	-0.219196443	7.63719881	13.18110962	2.15E-08	7.04E-06	1.76E-06
d__Bacteria|p__Firmicutes|c__Bacilli|o__Bacillales|f__Staphylococcaceae|g__Staphylococcus|s__Staphylococcus_capitis	-0.411149765	-0.567757934	-0.536051187	0.156608169	0.124901422	0.031706747	2.119886548	1.32194534	0.266034819	1	0.564892116
d__Bacteria|p__Firmicutes|c__Bacilli|o__Bacillales|f__Staphylococcaceae|g__Staphylococcus|s__Staphylococcus_epidermidis	-0.219932678	-0.152265814	-0.201384538	-0.067666864	-0.01854814	-0.049118723	5.72526374	0.349415259	0.789588342	1	0.922416988
d__Bacteria|p__Firmicutes|c__Bacilli|o__Bacillales|f__Staphylococcaceae|g__Staphylococcus|s__Staphylococcus_haemolyticus	0.083161775	0.022900127	-0.071070993	0.060261649	0.154232769	-0.09397112	1.847667915	0.179057363	0.910615101	1	0.965108313
d__Bacteria|p__Firmicutes|c__Bacilli|o__Bacillales|f__Staphylococcaceae|g__Staphylococcus|s__Staphylococcus_hominis	-0.711720738	-0.405192026	-0.656418625	-0.306528712	-0.055302114	-0.251226599	4.365317435	2.547432685	0.054832537	1	0.224127994
d__Bacteria|p__Firmicutes|c__Bacilli|o__Bacillales|f__Staphylococcaceae|g__Staphylococcus|s__Staphylococcus_massiliensis	-0.581020251	-0.720942826	-0.502149711	0.139922575	-0.07887054	0.218793115	1.339384579	2.37145352	0.069222654	1	0.254334921
d__Bacteria|p__Firmicutes|c__Bacilli|o__Bacillales|f__Staphylococcaceae|g__Staphylococcus|s__Staphylococcus_pettenkoferi	-0.192663429	-0.214392941	-0.24842485	0.021729512	0.055761421	-0.034031909	1.128624023	0.411856448	0.74453309	1	0.903211635
d__Bacteria|p__Firmicutes|c__Bacilli|o__Bacillales|f__Staphylococcaceae|g__Staphylococcus|s__Staphylococcus_saprophyticus	-0.578633663	-0.571242437	-0.632198117	-0.007391226	0.053564455	-0.060955681	1.627257366	2.009395871	0.111219624	1	0.346369688
d__Bacteria|p__Firmicutes|c__Bacilli|o__Bacillales|f__Staphylococcaceae|g__Staphylococcus|s__Staphylococcus_warneri	-1.352895464	-1.046090068	-1.22871891	-0.306805395	-0.124176553	-0.182628842	2.730448974	7.288496823	8.03E-05	0.026252616	0.001640788
d__Bacteria|p__Firmicutes|c__Bacilli|o__Bacillales|g__Gemella|s__Gemella_haemolysans	-0.110391123	-0.151865808	-0.110652963	0.041474685	0.00026184	0.041212845	2.392308731	0.075330693	0.973268288	1	0.98838115
d__Bacteria|p__Firmicutes|c__Bacilli|o__Lactobacillales|f__Aerococcaceae|g__Aerococcus|s__Aerococcus_viridans	-0.317194061	-0.197061791	-0.532721165	-0.12013227	0.215527104	-0.335659374	2.168081737	1.918609752	0.125096643	1	0.35412921
d__Bacteria|p__Firmicutes|c__Bacilli|o__Lactobacillales|f__Carnobacteriaceae|g__Dolosigranulum|s__Dolosigranulum_pigrum	-0.03169128	0.089170932	0.27863961	-0.120862212	-0.310330891	0.189468678	1.597674535	0.977796984	0.402605638	1	0.690482226
d__Bacteria|p__Firmicutes|c__Bacilli|o__Lactobacillales|f__Enterococcaceae|g__Enterococcus|s__Enterococcus_faecalis	0.369402835	0.31965917	0.308618747	0.049743665	0.060784088	-0.011040423	6.719489644	2.661417942	0.047114437	1	0.208988754
d__Bacteria|p__Firmicutes|c__Bacilli|o__Lactobacillales|f__Enterococcaceae|g__Enterococcus|s__Enterococcus_faecium	0.489671846	0.207058523	0.266196032	0.282613323	0.223475814	0.059137509	7.182016642	2.613760346	0.050203043	1	0.215159784
d__Bacteria|p__Firmicutes|c__Bacilli|o__Lactobacillales|f__Lactobacillaceae|g__Lactobacillus|s__Lactobacillus_crispatus	-0.759012471	-0.244059951	-0.434780272	-0.51495252	-0.324232199	-0.190720321	3.65600583	1.935456708	0.122402249	1	0.35412921
d__Bacteria|p__Firmicutes|c__Bacilli|o__Lactobacillales|f__Lactobacillaceae|g__Lactobacillus|s__Lactobacillus_helveticus	-0.740728926	-0.656223287	-0.741962283	-0.084505639	0.001233357	-0.085738996	0.988576378	4.759792484	0.002702514	0.883721931	0.021787458
d__Bacteria|p__Firmicutes|c__Bacilli|o__Lactobacillales|f__Lactobacillaceae|g__Lactobacillus|s__Lactobacillus_iners	-0.458121903	-0.342898894	-0.542841633	-0.115223009	0.08471973	-0.199942739	2.083903444	1.494944696	0.214582271	1	0.489598612
d__Bacteria|p__Firmicutes|c__Bacilli|o__Lactobacillales|f__Lactobacillaceae|g__Lactobacillus|s__Lactobacillus_rossiae	1.040489269	0.596904119	0.688799346	0.44358515	0.351689923	0.091895227	10.22926981	9.621918472	3.08E-06	0.001006823	0.00010649
d__Bacteria|p__Firmicutes|c__Bacilli|o__Lactobacillales|f__Streptococcaceae|g__Lactococcus|s__Lactococcus_garvieae	0.016897199	0.129184908	0.066850262	-0.112287709	-0.049953063	-0.062334646	4.748360273	0.06222273	0.979696344	1	0.988767606
d__Bacteria|p__Firmicutes|c__Bacilli|o__Lactobacillales|f__Streptococcaceae|g__Lactococcus|s__Lactococcus_lactis	-0.809363068	-0.888046704	-0.89849778	0.078683636	0.089134711	-0.010451076	2.572167125	3.247350117	0.021436366	1	0.121648243
d__Bacteria|p__Firmicutes|c__Bacilli|o__Lactobacillales|f__Streptococcaceae|g__Streptococcus|s__Streptococcus_agalactiae	0.599419484	0.572422744	0.415658982	0.026996739	0.183760502	-0.156763763	6.927312722	3.837489845	0.009603307	1	0.061574146
d__Bacteria|p__Firmicutes|c__Bacilli|o__Lactobacillales|f__Streptococcaceae|g__Streptococcus|s__Streptococcus_anginosus	-0.427759144	-0.147533122	-0.221262773	-0.280226022	-0.206496371	-0.073729651	1.107849517	1.104717314	0.346386185	1	0.6465467
d__Bacteria|p__Firmicutes|c__Bacilli|o__Lactobacillales|f__Streptococcaceae|g__Streptococcus|s__Streptococcus_equi	0.443020682	0.730452499	0.399329147	-0.287431817	0.043691536	-0.331123352	2.875378697	1.908706918	0.126706781	1	0.35412921
d__Bacteria|p__Firmicutes|c__Bacilli|o__Lactobacillales|f__Streptococcaceae|g__Streptococcus|s__Streptococcus_gordonii	-0.275161533	-0.157055001	-0.272591297	-0.118106532	-0.002570236	-0.115536296	1.364465794	0.562697935	0.639756883	1	0.849190472
d__Bacteria|p__Firmicutes|c__Bacilli|o__Lactobacillales|f__Streptococcaceae|g__Streptococcus|s__Streptococcus_infantis	-0.639750812	-0.226514676	-0.454966668	-0.413236136	-0.184784145	-0.228451992	1.871501047	2.216385092	0.084890818	1	0.293117847
d__Bacteria|p__Firmicutes|c__Bacilli|o__Lactobacillales|f__Streptococcaceae|g__Streptococcus|s__Streptococcus_mitis	-0.792369936	-0.605662722	-0.739920236	-0.186707214	-0.0524497	-0.134257514	3.886936751	2.6578902	0.047336558	1	0.208988754
d__Bacteria|p__Firmicutes|c__Bacilli|o__Lactobacillales|f__Streptococcaceae|g__Streptococcus|s__Streptococcus_mutans	-0.27070113	-0.112312711	-0.160282942	-0.158388419	-0.110418188	-0.047970231	2.868161707	0.334186972	0.800632778	1	0.922416988
d__Bacteria|p__Firmicutes|c__Bacilli|o__Lactobacillales|f__Streptococcaceae|g__Streptococcus|s__Streptococcus_parasanguinis	-1.144465258	-0.640192474	-0.649507073	-0.504272785	-0.494958185	-0.0093146	2.056106684	4.417709373	0.004331507	1	0.031475614
d__Bacteria|p__Firmicutes|c__Bacilli|o__Lactobacillales|f__Streptococcaceae|g__Streptococcus|s__Streptococcus_pneumoniae	0.388166871	0.213994596	0.191547527	0.174172275	0.196619344	-0.022447069	5.834742914	2.155688551	0.091914481	1	0.309856032
d__Bacteria|p__Firmicutes|c__Bacilli|o__Lactobacillales|f__Streptococcaceae|g__Streptococcus|s__Streptococcus_pyogenes	0.789872076	0.652556849	0.492884785	0.137315227	0.296987291	-0.159672064	6.14135156	4.53110244	0.003705108	1	0.027535691
d__Bacteria|p__Firmicutes|c__Bacilli|o__Lactobacillales|f__Streptococcaceae|g__Streptococcus|s__Streptococcus_salivarius	-1.208268967	-0.716935648	-0.990386785	-0.49133332	-0.217882182	-0.273451138	2.235363144	5.812494362	0.000628137	0.205400887	0.007082789
d__Bacteria|p__Firmicutes|c__Bacilli|o__Lactobacillales|f__Streptococcaceae|g__Streptococcus|s__Streptococcus_sanguinis	-1.613080918	-1.278827087	-1.269468916	-0.334253831	-0.343612003	0.009358171	2.82004049	9.679281011	2.84E-06	0.000929263	0.00010649
d__Bacteria|p__Firmicutes|c__Bacilli|o__Lactobacillales|f__Streptococcaceae|g__Streptococcus|s__Streptococcus_thermophilus	-1.060198085	-0.64621932	-0.849820904	-0.413978765	-0.210377181	-0.203601584	2.532082936	4.155386836	0.006212515	1	0.043223242
d__Bacteria|p__Firmicutes|c__Clostridia|o__Clostridiales|f__Clostridiaceae|g__Clostridium|s__Clostridium_botulinum	-0.503958389	-0.2483637	-0.244611988	-0.255594689	-0.259346401	0.003751712	2.628958179	1.246636195	0.291766148	1	0.590680064
d__Bacteria|p__Firmicutes|c__Clostridia|o__Clostridiales|f__Clostridiaceae|g__Clostridium|s__Clostridium_perfringens	-0.621526943	-0.541316431	-0.648534011	-0.080210512	0.027007068	-0.10721758	2.069746226	1.701039074	0.165381584	1	0.412822732
d__Bacteria|p__Firmicutes|c__Clostridia|o__Clostridiales|f__Clostridiales_Family_XI_Incertae_Sedis|g__Anaerococcus|s__Anaerococcus_lactolyticus	0.449964403	0.483704599	0.158740433	-0.033740195	0.29122397	-0.324964166	1.524728994	1.832758296	0.139729511	1	0.380762918
d__Bacteria|p__Firmicutes|c__Clostridia|o__Clostridiales|f__Clostridiales_Family_XI_Incertae_Sedis|g__Anaerococcus|s__Anaerococcus_prevotii	0.02010561	0.408817377	-0.086224848	-0.388711766	0.106330459	-0.495042225	1.975792634	1.910002293	0.126495042	1	0.35412921
d__Bacteria|p__Firmicutes|c__Clostridia|o__Clostridiales|f__Clostridiales_Family_XI_Incertae_Sedis|g__Finegoldia|s__Finegoldia_magna	-0.478979053	-0.201897924	-0.154260796	-0.277081129	-0.324718257	0.047637128	3.755756918	0.791292915	0.498923735	1	0.78436568
d__Bacteria|p__Firmicutes|c__Clostridia|o__Clostridiales|f__Clostridiales_Family_XI_Incertae_Sedis|g__Peptoniphilus|s__Peptoniphilus_harei	0.075001653	0.105077932	0.02698012	-0.030076279	0.048021533	-0.078097812	1.182451032	0.107065667	0.955965799	1	0.981111239
d__Bacteria|p__Firmicutes|c__Clostridia|o__Clostridiales|f__Ruminococcaceae|g__Faecalibacterium|s__Faecalibacterium_prausnitzii	0.479250677	0.321461648	0.417717351	0.157789029	0.061533326	0.096255703	2.858861124	1.082817344	0.355572055	1	0.649564592
d__Bacteria|p__Firmicutes|c__Clostridia|o__Clostridiales|f__Syntrophomonadaceae|g__Dethiobacter|s__Dethiobacter_alkaliphilus	-0.270177497	-0.094196701	-0.161509863	-0.175980796	-0.108667634	-0.067313162	0.842837119	0.642468847	0.587861654	1	0.829874927
d__Bacteria|p__Firmicutes|c__Clostridia|o__Clostridiales|g__Flavonifractor|s__Flavonifractor_plautii	0.632846632	0.495203947	0.377837155	0.137642684	0.255009476	-0.117366792	7.980873712	3.513317068	0.014942499	1	0.093965331
d__Bacteria|p__Firmicutes|c__Negativicutes|o__Selenomonadales|f__Veillonellaceae|g__Pelosinus|s__Pelosinus_fermentans	0.794634448	0.603110095	0.445879808	0.191524353	0.348754639	-0.157230286	10.41604742	4.775362683	0.002645015	0.864919993	0.021787458
d__Bacteria|p__Fusobacteria|c__Fusobacteriia|o__Fusobacteriales|f__Fusobacteriaceae|g__Fusobacterium|s__Fusobacterium_nucleatum	-0.110927392	-0.099299286	-0.102585774	-0.011628105	-0.008341618	-0.003286487	2.328968692	0.062429408	0.979598868	1	0.988767606
d__Bacteria|p__Fusobacteria|c__Fusobacteriia|o__Fusobacteriales|f__Fusobacteriaceae|g__Fusobacterium|s__Fusobacterium_periodonticum	-0.843496147	-0.83052461	-0.924573101	-0.012971537	0.081076954	-0.094048492	1.212843783	6.623536264	0.000203046	0.066395973	0.003017999
d__Bacteria|p__Gemmatimonadetes|c__Gemmatimonadetes|o__Gemmatimonadales|f__Gemmatimonadaceae|g__Gemmatimonas|s__Gemmatimonas_aurantiaca	-0.528214413	-0.011814142	-0.159875672	-0.516400272	-0.368338742	-0.14806153	2.074362694	2.136025876	0.094307674	1	0.310613737
d__Bacteria|p__Planctomycetes|c__Planctomycetia|o__Planctomycetales|f__Planctomycetaceae|g__Gemmata|s__Gemmata_obscuriglobus	0.419335855	0.283192009	0.297568382	0.136143846	0.121767473	0.014376373	7.392626825	3.875256288	0.00911992	1	0.059644279
d__Bacteria|p__Planctomycetes|c__Planctomycetia|o__Planctomycetales|f__Planctomycetaceae|g__Schlesneria|s__Schlesneria_paludicola	-0.170848013	0.108047089	0.161375608	-0.278895103	-0.332223622	0.053328519	1.57494675	1.194818766	0.310749812	1	0.601273306
d__Bacteria|p__Planctomycetes|c__Planctomycetia|o__Planctomycetales|f__Planctomycetaceae|g__Singulisphaera|s__Singulisphaera_acidiphila	0.173805239	0.38097379	0.086918613	-0.207168551	0.086886626	-0.294055178	1.802901964	0.904490808	0.438467458	1	0.716894293
d__Bacteria|p__Proteobacteria|c__Alphaproteobacteria|g__Candidatus_Pelagibacter|s__Candidatus_Pelagibacter_ubique	0.416470023	0.093165236	-0.016737459	0.323304788	0.433207482	-0.109902695	1.897298328	1.338816644	0.260560368	1	0.564259869
d__Bacteria|p__Proteobacteria|c__Alphaproteobacteria|o__Caulobacterales|f__Caulobacteraceae|g__Asticcacaulis|s__Asticcacaulis_excentricus	-0.038525759	0.108075815	-0.014178885	-0.146601574	-0.024346875	-0.122254699	2.584584588	0.159405775	0.923614069	1	0.968018591
d__Bacteria|p__Proteobacteria|c__Alphaproteobacteria|o__Caulobacterales|f__Caulobacteraceae|g__Brevundimonas|s__Brevundimonas_diminuta	0.272251748	0.276336652	0.221867872	-0.004084903	0.050383876	-0.05446878	3.53835564	0.436168527	0.727178342	1	0.889857317
d__Bacteria|p__Proteobacteria|c__Alphaproteobacteria|o__Caulobacterales|f__Caulobacteraceae|g__Brevundimonas|s__Brevundimonas_subvibrioides	-0.214690627	-0.153641637	-0.062455593	-0.06104899	-0.152235034	0.091186043	1.317153954	0.474696824	0.699991872	1	0.863763555
d__Bacteria|p__Proteobacteria|c__Alphaproteobacteria|o__Caulobacterales|f__Caulobacteraceae|g__Caulobacter|s__Caulobacter_segnis	-0.476934755	-0.366613097	-0.104875319	-0.110321658	-0.372059436	0.261737778	2.252954873	2.648493723	0.0479332	1	0.208988754
d__Bacteria|p__Proteobacteria|c__Alphaproteobacteria|o__Caulobacterales|f__Caulobacteraceae|g__Phenylobacterium|s__Phenylobacterium_zucineum	-0.537217025	-0.257699587	-0.044391035	-0.279517439	-0.492825991	0.213308552	2.708851411	2.295223173	0.076538631	1	0.269119704
d__Bacteria|p__Proteobacteria|c__Alphaproteobacteria|o__Rhizobiales|f__Bradyrhizobiaceae|g__Afipia|s__Afipia_birgiae	-0.014547061	-0.229131064	0.121679721	0.214584003	-0.136226781	0.350810784	2.596210136	1.09449503	0.350647799	1	0.6465467
d__Bacteria|p__Proteobacteria|c__Alphaproteobacteria|o__Rhizobiales|f__Bradyrhizobiaceae|g__Afipia|s__Afipia_broomeae	-0.266159747	-0.158983753	-0.163691966	-0.107175994	-0.10246778	-0.004708213	1.922722667	0.352699382	0.787207746	1	0.922416988
d__Bacteria|p__Proteobacteria|c__Alphaproteobacteria|o__Rhizobiales|f__Bradyrhizobiaceae|g__Bradyrhizobium|s__Bradyrhizobium_elkanii	-0.880307231	-0.900494393	-0.955046904	0.020187162	0.074739672	-0.05455251	4.879207327	8.370701545	1.77E-05	0.005787639	0.000482303
d__Bacteria|p__Proteobacteria|c__Alphaproteobacteria|o__Rhizobiales|f__Bradyrhizobiaceae|g__Bradyrhizobium|s__Bradyrhizobium_oligotrophicum	-0.614862548	-0.277097975	-0.149921853	-0.337764573	-0.464940695	0.127176122	1.243708564	4.32220823	0.004939839	1	0.035115815
d__Bacteria|p__Proteobacteria|c__Alphaproteobacteria|o__Rhizobiales|f__Bradyrhizobiaceae|g__Rhodopseudomonas|s__Rhodopseudomonas_palustris	-0.319820443	-0.309170282	-0.111667756	-0.01065016	-0.208152686	0.197502526	4.211349075	1.44913283	0.227230935	1	0.508935038
d__Bacteria|p__Proteobacteria|c__Alphaproteobacteria|o__Rhizobiales|f__Hyphomicrobiaceae|g__Pelagibacterium|s__Pelagibacterium_halotolerans	-0.110698144	0.100486941	0.124340889	-0.211185086	-0.235039033	0.023853947	1.781328651	0.707113135	0.54792706	1	0.804723917
d__Bacteria|p__Proteobacteria|c__Alphaproteobacteria|o__Rhizobiales|f__Hyphomicrobiaceae|g__Rhodomicrobium|s__Rhodomicrobium_vannielii	-0.105702706	0.163166623	-0.046126014	-0.268869329	-0.059576691	-0.209292638	1.322596429	0.889386857	0.446174828	1	0.718715117
d__Bacteria|p__Proteobacteria|c__Alphaproteobacteria|o__Rhizobiales|f__Methylobacteriaceae|g__Methylobacterium|s__Methylobacterium_extorquens	0.30560513	-0.109703992	0.065247139	0.415309123	0.240357991	0.174951132	3.149706319	1.176636056	0.317667981	1	0.611043704
d__Bacteria|p__Proteobacteria|c__Alphaproteobacteria|o__Rhizobiales|f__Methylobacteriaceae|g__Methylobacterium|s__Methylobacterium_mesophilicum	0.128481355	-0.265827408	-0.167913036	0.394308763	0.296394391	0.097914372	2.185809554	1.301010554	0.272973133	1	0.575138622
d__Bacteria|p__Proteobacteria|c__Alphaproteobacteria|o__Rhizobiales|f__Methylobacteriaceae|g__Methylobacterium|s__Methylobacterium_nodulans	-0.246684209	0.066576959	0.142033701	-0.313261168	-0.38871791	0.075456742	1.525776075	1.752503498	0.154869132	1	0.408404889
d__Bacteria|p__Proteobacteria|c__Alphaproteobacteria|o__Rhizobiales|f__Methylobacteriaceae|g__Methylobacterium|s__Methylobacterium_populi	-0.60848013	-0.48117099	-0.518221352	-0.12730914	-0.090258778	-0.037050362	2.427896209	1.712465895	0.162990829	1	0.410476344
d__Bacteria|p__Proteobacteria|c__Alphaproteobacteria|o__Rhizobiales|f__Methylobacteriaceae|g__Methylobacterium|s__Methylobacterium_radiotolerans	0.06727445	-0.172539129	-0.068691193	0.239813579	0.135965643	0.103847936	3.536028746	0.352786392	0.787144682	1	0.922416988
d__Bacteria|p__Proteobacteria|c__Alphaproteobacteria|o__Rhizobiales|f__Rhizobiaceae|g__Agrobacterium|s__Agrobacterium_tumefaciens	-0.182901733	-0.330230028	-0.137556722	0.147328295	-0.045345012	0.192673307	6.282171236	1.220008479	0.30138757	1	0.5947784
d__Bacteria|p__Proteobacteria|c__Alphaproteobacteria|o__Rhizobiales|f__Rhizobiaceae|g__Rhizobium|s__Rhizobium_giardinii	-0.423236107	-0.572443059	-0.452203789	0.149206952	0.028967682	0.12023927	1.333436559	2.397106778	0.06691683	1	0.248656858
d__Bacteria|p__Proteobacteria|c__Alphaproteobacteria|o__Rhizobiales|f__Rhizobiaceae|g__Rhizobium|s__Rhizobium_leguminosarum	-0.137375763	0.110008939	0.110387398	-0.247384702	-0.24776316	0.000378459	2.351695188	0.802160943	0.492848533	1	0.782337234
d__Bacteria|p__Proteobacteria|c__Alphaproteobacteria|o__Rhizobiales|f__Rhizobiaceae|g__Rhizobium|s__Rhizobium_lupini	-0.216124214	-0.284886661	-0.284027434	0.068762447	0.06790322	0.000859227	1.482729893	0.646273681	0.585457177	1	0.829874927
d__Bacteria|p__Proteobacteria|c__Alphaproteobacteria|o__Rhizobiales|f__Rhodobiaceae|g__Amorphus|s__Amorphus_coralli	-0.178404858	0.029120565	-0.063020183	-0.207525423	-0.115384675	-0.092140748	1.136116064	0.500054655	0.682348144	1	0.860939488
d__Bacteria|p__Proteobacteria|c__Alphaproteobacteria|o__Rhizobiales|f__Rhodobiaceae|g__Parvibaculum|s__Parvibaculum_lavamentivorans	-0.380220841	-0.428239735	-0.284050741	0.048018893	-0.0961701	0.144188994	1.342907273	1.552761723	0.199551722	1	0.466095808
d__Bacteria|p__Proteobacteria|c__Alphaproteobacteria|o__Rhizobiales|f__Xanthobacteraceae|g__Xanthobacter|s__Xanthobacter_autotrophicus	-0.071788088	-0.180344653	-0.113631227	0.108556566	0.04184314	0.066713426	2.335775014	0.219616146	0.882802893	1	0.959058292
d__Bacteria|p__Proteobacteria|c__Alphaproteobacteria|o__Rhodobacterales|f__Rhodobacteraceae|g__Paracoccus|s__Paracoccus_aminophilus	-0.371801101	-0.134236592	-0.087387206	-0.237564509	-0.284413896	0.046849387	2.64786325	0.568732338	0.635735547	1	0.849190472
d__Bacteria|p__Proteobacteria|c__Alphaproteobacteria|o__Rhodobacterales|f__Rhodobacteraceae|g__Paracoccus|s__Paracoccus_denitrificans	-0.346573304	0.276896318	0.163638835	-0.623469622	-0.510212139	-0.113257482	1.713277022	3.347614716	0.018713761	1	0.113322221
d__Bacteria|p__Proteobacteria|c__Alphaproteobacteria|o__Rhodobacterales|f__Rhodobacteraceae|g__Rhodobacter|s__Rhodobacter_capsulatus	-0.107117228	-0.004328239	-0.105359777	-0.102788989	-0.001757451	-0.101031539	2.158057762	0.161956267	0.921948467	1	0.968018591
d__Bacteria|p__Proteobacteria|c__Alphaproteobacteria|o__Rhodobacterales|f__Rhodobacteraceae|g__Rhodobacter|s__Rhodobacter_sphaeroides	-0.318361087	-0.176872196	-0.240948055	-0.141488891	-0.077413031	-0.06407586	3.720725184	0.51109756	0.674733308	1	0.860939488
d__Bacteria|p__Proteobacteria|c__Alphaproteobacteria|o__Rhodobacterales|f__Rhodobacteraceae|g__Wenxinia|s__Wenxinia_marina	-0.458098604	-0.238565839	-0.364675468	-0.219532765	-0.093423136	-0.126109629	2.293748819	0.91978314	0.430775556	1	0.713625757
d__Bacteria|p__Proteobacteria|c__Alphaproteobacteria|o__Rhodospirillales|f__Acetobacteraceae|g__Roseomonas|s__Roseomonas_cervicalis	-0.55883556	-0.316031484	-0.491781593	-0.242804076	-0.067053968	-0.175750108	1.932367568	1.773769232	0.15071259	1	0.404599636
d__Bacteria|p__Proteobacteria|c__Alphaproteobacteria|o__Rhodospirillales|f__Rhodospirillaceae|g__Azospirillum|s__Azospirillum_brasilense	-0.66957695	-0.434606747	-0.587990523	-0.234970204	-0.081586428	-0.153383776	2.258901912	2.725096921	0.043275684	1	0.200277358
d__Bacteria|p__Proteobacteria|c__Alphaproteobacteria|o__Rhodospirillales|f__Rhodospirillaceae|g__Azospirillum|s__Azospirillum_lipoferum	-0.426360244	0.026113139	-0.3346295	-0.452473383	-0.091730744	-0.360742639	2.560457706	1.951419154	0.119900567	1	0.35412921
d__Bacteria|p__Proteobacteria|c__Alphaproteobacteria|o__Rhodospirillales|f__Rhodospirillaceae|g__Rhodospirillum|s__Rhodospirillum_centenum	-0.627312611	-0.619094933	-0.659079852	-0.008217678	0.031767241	-0.039984919	1.867638653	2.68408942	0.045711051	1	0.207604354
d__Bacteria|p__Proteobacteria|c__Alphaproteobacteria|o__Rhodospirillales|f__Rhodospirillaceae|g__Tistrella|s__Tistrella_mobilis	-0.585790628	-0.375991112	-0.162468426	-0.209799516	-0.423322202	0.213522686	1.825444663	2.580343973	0.052485646	1	0.217250713
d__Bacteria|p__Proteobacteria|c__Alphaproteobacteria|o__Rhodospirillales|g__Elioraea|s__Elioraea_tepidiphila	-0.168819155	0.035885461	0.058719832	-0.204704615	-0.227538987	0.022834371	1.650930219	0.613692064	0.606260197	1	0.832747956
d__Bacteria|p__Proteobacteria|c__Alphaproteobacteria|o__Sphingomonadales|f__Sphingomonadaceae|g__Novosphingobium|s__Novosphingobium_aromaticivorans	-0.137670395	0.052159806	-0.018468687	-0.189830201	-0.119201708	-0.070628493	1.84589288	0.303450341	0.822916088	1	0.931768223
d__Bacteria|p__Proteobacteria|c__Alphaproteobacteria|o__Sphingomonadales|f__Sphingomonadaceae|g__Novosphingobium|s__Novosphingobium_nitrogenifigens	-0.195681299	0.032918562	-0.147063727	-0.228599861	-0.048617573	-0.179982289	1.942853734	0.617349181	0.603901352	1	0.832747956
d__Bacteria|p__Proteobacteria|c__Alphaproteobacteria|o__Sphingomonadales|f__Sphingomonadaceae|g__Sphingobium|s__Sphingobium_xenophagum	0.080581156	0.10065855	-0.094417782	-0.020077394	0.174998938	-0.195076332	1.860831522	0.494951595	0.685881481	1	0.860939488
d__Bacteria|p__Proteobacteria|c__Alphaproteobacteria|o__Sphingomonadales|f__Sphingomonadaceae|g__Sphingobium|s__Sphingobium_yanoikuyae	0.322961293	0.255217328	0.338630719	0.067743965	-0.015669426	0.083413391	2.591598958	0.736441054	0.530464583	1	0.794972419
d__Bacteria|p__Proteobacteria|c__Alphaproteobacteria|o__Sphingomonadales|f__Sphingomonadaceae|g__Sphingomonas|s__Sphingomonas_echinoides	-0.216358079	0.113983255	-0.303119529	-0.330341335	0.08676145	-0.417102784	4.570108548	3.229892318	0.021948766	1	0.121648243
d__Bacteria|p__Proteobacteria|c__Alphaproteobacteria|o__Sphingomonadales|f__Sphingomonadaceae|g__Sphingomonas|s__Sphingomonas_wittichii	0.26240668	0.253827827	0.208343808	0.008578853	0.054062872	-0.045484019	4.332369806	0.630302145	0.595594829	1	0.832747956
d__Bacteria|p__Proteobacteria|c__Alphaproteobacteria|o__Sphingomonadales|f__Sphingomonadaceae|g__Sphingopyxis|s__Sphingopyxis_alaskensis	-0.166707258	0.281774302	0.030811849	-0.44848156	-0.197519107	-0.250962453	2.312536634	1.491155958	0.215603059	1	0.489598612
d__Bacteria|p__Proteobacteria|c__Alphaproteobacteria|o__Sphingomonadales|f__Sphingomonadaceae|g__Zymomonas|s__Zymomonas_mobilis	-0.158345875	-0.00191633	0.107134969	-0.156429544	-0.265480843	0.109051299	1.417934639	0.722075136	0.538966599	1	0.797475466
d__Bacteria|p__Proteobacteria|c__Alphaproteobacteria|s__Polymorphum_gilvum	-0.03414272	0.152995679	0.016640251	-0.1871384	-0.050782971	-0.136355429	1.525470749	0.492132891	0.687836964	1	0.860939488
d__Bacteria|p__Proteobacteria|c__Betaproteobacteria|o__Burkholderiales|f__Alcaligenaceae|g__Achromobacter|s__Achromobacter_piechaudii	-0.281038824	-0.329471726	-0.047055908	0.048432902	-0.233982916	0.282415818	2.984950811	1.244212113	0.292630491	1	0.590680064
d__Bacteria|p__Proteobacteria|c__Betaproteobacteria|o__Burkholderiales|f__Alcaligenaceae|g__Achromobacter|s__Achromobacter_xylosoxidans	1.063466162	0.927124992	0.577533478	0.136341171	0.485932685	-0.349591514	12.0770089	3.23526311	0.021789858	1	0.121648243
d__Bacteria|p__Proteobacteria|c__Betaproteobacteria|o__Burkholderiales|f__Alcaligenaceae|g__Alcaligenes|s__Alcaligenes_faecalis	0.013519395	-0.267297068	-0.09343354	0.280816463	0.106952935	0.173863528	2.216828876	0.689430692	0.558654844	1	0.808319177
d__Bacteria|p__Proteobacteria|c__Betaproteobacteria|o__Burkholderiales|f__Burkholderiaceae|g__Burkholderia|s__Burkholderia_ambifaria	-0.138723904	-0.198285333	0.074189071	0.059561428	-0.212912975	0.272474404	2.23066422	1.246426924	0.291840677	1	0.590680064
d__Bacteria|p__Proteobacteria|c__Betaproteobacteria|o__Burkholderiales|f__Burkholderiaceae|g__Burkholderia|s__Burkholderia_gladioli	-0.143907223	-0.228114024	-0.049982156	0.084206802	-0.093925067	0.178131869	2.418245791	0.795215783	0.496724209	1	0.78436568
d__Bacteria|p__Proteobacteria|c__Betaproteobacteria|o__Burkholderiales|f__Burkholderiaceae|g__Burkholderia|s__Burkholderia_kururiensis	0.074406515	0.097589407	0.046853324	-0.023182892	0.027553191	-0.050736083	1.956096489	0.088794312	0.966198248	1	0.984258029
d__Bacteria|p__Proteobacteria|c__Betaproteobacteria|o__Burkholderiales|f__Burkholderiaceae|g__Burkholderia|s__Burkholderia_lata	0.024743402	0.14339362	0.130920846	-0.118650218	-0.106177445	-0.012472773	2.795627855	0.177014661	0.911983085	1	0.965108313
d__Bacteria|p__Proteobacteria|c__Betaproteobacteria|o__Burkholderiales|f__Burkholderiaceae|g__Burkholderia|s__Burkholderia_mallei	-0.648697452	-0.628654812	-0.791175166	-0.02004264	0.142477714	-0.162520354	3.838758388	3.049314886	0.028008997	1	0.145380033
d__Bacteria|p__Proteobacteria|c__Betaproteobacteria|o__Burkholderiales|f__Burkholderiaceae|g__Burkholderia|s__Burkholderia_multivorans	-0.961392658	-0.704069336	-0.580276559	-0.257323322	-0.381116098	0.123792776	4.148804371	4.684741152	0.002997573	0.980206453	0.023338249
d__Bacteria|p__Proteobacteria|c__Betaproteobacteria|o__Burkholderiales|f__Burkholderiaceae|g__Burkholderia|s__Burkholderia_phytofirmans	-0.214023419	0.143931383	0.073202751	-0.357954802	-0.28722617	-0.070728632	2.015800182	1.324825034	0.26509306	1	0.564892116
d__Bacteria|p__Proteobacteria|c__Betaproteobacteria|o__Burkholderiales|f__Burkholderiaceae|g__Burkholderia|s__Burkholderia_thailandensis	-0.406660586	-0.210293614	-0.188140286	-0.196366972	-0.2185203	0.022153328	2.303474857	1.022222316	0.382097533	1	0.673948431
d__Bacteria|p__Proteobacteria|c__Betaproteobacteria|o__Burkholderiales|f__Burkholderiaceae|g__Cupriavidus|s__Cupriavidus_basilensis	-0.07456737	-0.169953581	-0.036459285	0.095386211	-0.038108085	0.133494295	2.682915117	0.315137709	0.814448748	1	0.927960769
d__Bacteria|p__Proteobacteria|c__Betaproteobacteria|o__Burkholderiales|f__Burkholderiaceae|g__Cupriavidus|s__Cupriavidus_necator	-0.28359618	-0.289523658	-0.029793799	0.005927478	-0.25380238	0.259729858	2.638513314	1.766153441	0.152188854	1	0.404599636
d__Bacteria|p__Proteobacteria|c__Betaproteobacteria|o__Burkholderiales|f__Burkholderiaceae|g__Cupriavidus|s__Cupriavidus_taiwanensis	-0.047777354	0.065837956	0.102243064	-0.113615311	-0.150020418	0.036405108	3.30753233	0.275453316	0.84312932	1	0.940966852
d__Bacteria|p__Proteobacteria|c__Betaproteobacteria|o__Burkholderiales|f__Burkholderiaceae|g__Lautropia|s__Lautropia_mirabilis	-0.060666539	-0.196095433	-0.144101004	0.135428895	0.083434465	0.051994429	3.041881925	0.285827171	0.83565487	1	0.939034854
d__Bacteria|p__Proteobacteria|c__Betaproteobacteria|o__Burkholderiales|f__Burkholderiaceae|g__Ralstonia|s__Ralstonia_pickettii	-0.660703138	-0.533900583	-0.480957153	-0.126802555	-0.179745985	0.05294343	8.724868125	5.047876684	0.001814582	0.593368265	0.017452008
d__Bacteria|p__Proteobacteria|c__Betaproteobacteria|o__Burkholderiales|f__Burkholderiaceae|g__Ralstonia|s__Ralstonia_solanacearum	0.073766865	-0.043394559	0.053586486	0.117161424	0.020180379	0.096981045	7.803344893	0.917126732	0.43210367	1	0.713625757
d__Bacteria|p__Proteobacteria|c__Betaproteobacteria|o__Burkholderiales|f__Comamonadaceae|g__Acidovorax|s__Acidovorax_delafieldii	0.087011005	-0.117812566	-0.050730871	0.204823571	0.137741877	0.067081695	3.526922997	0.336132025	0.799221804	1	0.922416988
d__Bacteria|p__Proteobacteria|c__Betaproteobacteria|o__Burkholderiales|f__Comamonadaceae|g__Alicycliphilus|s__Alicycliphilus_denitrificans	-0.019193292	-0.11458441	0.020302943	0.095391118	-0.039496235	0.134887353	4.753745348	0.196547676	0.898762397	1	0.965040241
d__Bacteria|p__Proteobacteria|c__Betaproteobacteria|o__Burkholderiales|f__Comamonadaceae|g__Brachymonas|s__Brachymonas_chironomi	-0.340408258	-0.107925202	-0.162960661	-0.232483056	-0.177447597	-0.055035459	3.213121912	0.738065044	0.529509751	1	0.794972419
d__Bacteria|p__Proteobacteria|c__Betaproteobacteria|o__Burkholderiales|f__Comamonadaceae|g__Comamonas|s__Comamonas_testosteroni	0.642674087	0.436399165	0.356501039	0.206274921	0.286173048	-0.079898126	6.35042649	5.35431031	0.001186805	0.388085291	0.01251888
d__Bacteria|p__Proteobacteria|c__Betaproteobacteria|o__Burkholderiales|f__Comamonadaceae|g__Delftia|s__Delftia_acidovorans	-0.255129715	-0.101893688	0.154210413	-0.153236027	-0.409340128	0.256104101	2.508283692	2.501612603	0.058270968	1	0.232743358
d__Bacteria|p__Proteobacteria|c__Betaproteobacteria|o__Burkholderiales|f__Comamonadaceae|g__Hylemonella|s__Hylemonella_gracilis	0.289566262	0.266164351	0.342390303	0.023401911	-0.05282404	0.076225951	3.332563596	1.019458712	0.383346814	1	0.673948431
d__Bacteria|p__Proteobacteria|c__Betaproteobacteria|o__Burkholderiales|f__Comamonadaceae|g__Polaromonas|s__Polaromonas_naphthalenivorans	-0.048633608	0.232102911	0.150024651	-0.280736519	-0.198658259	-0.08207826	3.447786087	0.775825757	0.507669275	1	0.794295947
d__Bacteria|p__Proteobacteria|c__Betaproteobacteria|o__Burkholderiales|f__Comamonadaceae|g__Polaromonas|s__Polaromonas_sp_JS666	-0.255294692	-0.07335722	0.031016904	-0.181937472	-0.286311596	0.104374124	2.782263451	1.229414873	0.297956721	1	0.594096633
d__Bacteria|p__Proteobacteria|c__Betaproteobacteria|o__Burkholderiales|f__Comamonadaceae|g__Ramlibacter|s__Ramlibacter_tataouinensis	-0.391112002	-0.54320178	-0.233948218	0.152089778	-0.157163784	0.309253562	4.29099452	1.911479375	0.126254014	1	0.35412921
d__Bacteria|p__Proteobacteria|c__Betaproteobacteria|o__Burkholderiales|f__Comamonadaceae|g__Variovorax|s__Variovorax_paradoxus	0.273506281	0.532157194	0.513047682	-0.258650913	-0.239541401	-0.019109512	4.849394415	2.317520095	0.074324561	1	0.26417534
d__Bacteria|p__Proteobacteria|c__Betaproteobacteria|o__Burkholderiales|f__Comamonadaceae|g__Verminephrobacter|s__Verminephrobacter_aporrectodeae	-0.354294456	-0.328212893	-0.193598889	-0.026081563	-0.160695567	0.134614003	2.611726906	1.254056363	0.289134631	1	0.590680064
d__Bacteria|p__Proteobacteria|c__Betaproteobacteria|o__Burkholderiales|f__Comamonadaceae|g__Verminephrobacter|s__Verminephrobacter_eiseniae	0.006673977	-0.061787055	0.149725053	0.068461031	-0.143051076	0.211512108	3.203730757	0.7671654	0.512617035	1	0.794434931
d__Bacteria|p__Proteobacteria|c__Betaproteobacteria|o__Burkholderiales|f__Oxalobacteraceae|g__Collimonas|s__Collimonas_fungivorans	-0.210440257	0.205429536	-0.054140075	-0.415869793	-0.156300182	-0.259569611	2.341135974	1.711525636	0.163186314	1	0.410476344
d__Bacteria|p__Proteobacteria|c__Betaproteobacteria|o__Burkholderiales|f__Oxalobacteraceae|g__Herbaspirillum|s__Herbaspirillum_seropedicae	0.646508543	0.361251751	0.335778753	0.285256792	0.310729791	-0.025472998	8.726830172	7.864092692	3.59E-05	0.011748713	0.000839194
d__Bacteria|p__Proteobacteria|c__Betaproteobacteria|o__Burkholderiales|f__Oxalobacteraceae|g__Herminiimonas|s__Herminiimonas_arsenicoxydans	-0.44348368	-0.404083437	-0.284772166	-0.039400243	-0.158711514	0.119311271	2.096832499	1.063158526	0.363997635	1	0.653995751
d__Bacteria|p__Proteobacteria|c__Betaproteobacteria|o__Burkholderiales|f__Oxalobacteraceae|g__Janthinobacterium|s__Janthinobacterium_lividum	-0.287200666	-0.505786176	-0.354214806	0.218585511	0.06701414	0.151571371	3.125991649	1.296830386	0.274378058	1	0.575138622
d__Bacteria|p__Proteobacteria|c__Betaproteobacteria|o__Burkholderiales|f__Oxalobacteraceae|g__Massilia|s__Massilia_timonae	-0.750695921	-0.568132366	-0.541937921	-0.182563555	-0.208758	0.026194445	5.948671105	2.038764342	0.107055435	1	0.336606992
d__Bacteria|p__Proteobacteria|c__Betaproteobacteria|o__Burkholderiales|f__Oxalobacteraceae|g__Oxalobacter|s__Oxalobacter_formigenes	-0.271612826	-0.340937969	-0.295428144	0.069325142	0.023815318	0.045509825	1.128125996	0.811339182	0.487762847	1	0.778041224
d__Bacteria|p__Proteobacteria|c__Betaproteobacteria|o__Burkholderiales|f__Sutterellaceae|g__Sutterella|s__Sutterella_wadsworthensis	-0.538680599	-0.656548903	-0.444826252	0.117868304	-0.093854347	0.211722651	2.078353827	2.914034146	0.033599403	1	0.163985146
d__Bacteria|p__Proteobacteria|c__Betaproteobacteria|o__Burkholderiales|g__Leptothrix|s__Leptothrix_cholodnii	-0.152527298	-0.09555664	0.130504786	-0.056970658	-0.283032084	0.226061426	4.734520422	1.055841839	0.367177365	1	0.654593264
d__Bacteria|p__Proteobacteria|c__Betaproteobacteria|o__Burkholderiales|g__Methylibium|s__Methylibium_petroleiphilum	-0.206054182	-0.149957412	-0.083775022	-0.05609677	-0.12227916	0.06618239	4.66798519	0.262867353	0.852164755	1	0.94141174
d__Bacteria|p__Proteobacteria|c__Betaproteobacteria|o__Burkholderiales|g__Rubrivivax|s__Rubrivivax_gelatinosus	0.128962836	-0.185057833	0.125461581	0.314020669	0.003501256	0.310519414	3.720979573	1.352692003	0.256135217	1	0.562122254
d__Bacteria|p__Proteobacteria|c__Betaproteobacteria|o__Neisseriales|f__Neisseriaceae|g__Neisseria|s__Neisseria_meningitidis	0.672862543	0.458724399	0.378285115	0.214138144	0.294577429	-0.080439284	9.398505726	3.487978091	0.015466363	1	0.095424542
d__Bacteria|p__Proteobacteria|c__Betaproteobacteria|o__Neisseriales|f__Neisseriaceae|g__Neisseria|s__Neisseria_subflava	1.047350814	0.648581778	0.435805572	0.398769036	0.611545243	-0.212776207	4.293964766	10.29249074	1.21E-06	0.000394512	6.58E-05
d__Bacteria|p__Proteobacteria|c__Betaproteobacteria|o__Nitrosomonadales|f__Nitrosomonadaceae|g__Nitrosomonas|s__Nitrosomonas_sp_AL212	-0.549697165	-0.501486886	-0.600273422	-0.048210279	0.050576256	-0.098786535	1.394922785	2.493696056	0.058885941	1	0.232743358
d__Bacteria|p__Proteobacteria|c__Betaproteobacteria|o__Rhodocyclales|f__Rhodocyclaceae|g__Azoarcus|s__Azoarcus_sp_BH72	-0.057198219	-0.23577588	-0.201826225	0.178577661	0.144628007	0.033949655	2.586723153	0.771419366	0.510182127	1	0.794426455
d__Bacteria|p__Proteobacteria|c__Betaproteobacteria|o__Rhodocyclales|f__Rhodocyclaceae|g__Azospira|s__Azospira_oryzae	-0.38428856	-0.482486496	-0.261611563	0.098197935	-0.122676997	0.220874933	2.283872959	1.928742724	0.123469326	1	0.35412921
d__Bacteria|p__Proteobacteria|c__Betaproteobacteria|o__Rhodocyclales|f__Rhodocyclaceae|g__Dechloromonas|s__Dechloromonas_aromatica	-0.218123972	0.138867944	0.133651642	-0.356991916	-0.351775614	-0.005216301	2.453447952	1.768603366	0.151712466	1	0.404599636
d__Bacteria|p__Proteobacteria|c__Betaproteobacteria|o__Rhodocyclales|f__Rhodocyclaceae|g__Methyloversatilis|s__Methyloversatilis_universalis	-0.104008593	-0.040909757	0.112336532	-0.063098836	-0.216345125	0.153246289	3.176132562	0.733134344	0.532412721	1	0.794972419
d__Bacteria|p__Proteobacteria|c__Deltaproteobacteria|o__Bdellovibrionales|f__Bacteriovoracaceae|g__Bacteriovorax|s__Bacteriovorax_marinus	-0.20696191	0.01218116	-0.184581573	-0.21914307	-0.022380337	-0.196762733	0.973239911	0.978902668	0.402084127	1	0.690482226
d__Bacteria|p__Proteobacteria|c__Deltaproteobacteria|o__Desulfovibrionales|f__Desulfovibrionaceae|g__Desulfovibrio|s__Desulfovibrio_magneticus	0.530642945	0.526263123	0.399816672	0.004379822	0.130826273	-0.126446452	10.15078943	1.332393121	0.26263248	1	0.564892116
d__Bacteria|p__Proteobacteria|c__Deltaproteobacteria|o__Myxococcales|f__Kofleriaceae|g__Haliangium|s__Haliangium_ochraceum	0.735082427	0.423410684	0.389781853	0.311671743	0.345300574	-0.033628831	3.106694191	3.145098223	0.02461414	1	0.131947931
d__Bacteria|p__Proteobacteria|c__Deltaproteobacteria|o__Myxococcales|f__Myxococcaceae|g__Anaeromyxobacter|s__Anaeromyxobacter_dehalogenans	0.012277871	-0.507194252	-0.390758446	0.519472123	0.403036317	0.116435805	1.843277432	2.88463579	0.034951918	1	0.168077606
d__Bacteria|p__Proteobacteria|c__Deltaproteobacteria|o__Myxococcales|f__Nannocystaceae|g__Plesiocystis|s__Plesiocystis_pacifica	-0.431272745	-0.119781865	-0.122325427	-0.31149088	-0.308947318	-0.002543562	1.558238719	1.405795288	0.239826971	1	0.533492649
d__Bacteria|p__Proteobacteria|c__Deltaproteobacteria|o__Myxococcales|f__Polyangiaceae|g__Sorangium|s__Sorangium_cellulosum	0.465632852	0.469732506	0.492753568	-0.004099654	-0.027120716	0.023021062	3.914926881	2.13025161	0.095021807	1	0.310613737
d__Bacteria|p__Proteobacteria|c__Epsilonproteobacteria|o__Campylobacterales|f__Helicobacteraceae|g__Helicobacter|s__Helicobacter_pylori	0.302768275	0.072175139	0.227782859	0.230593136	0.074985416	0.15560772	4.912634798	1.913408832	0.125939828	1	0.35412921
d__Bacteria|p__Proteobacteria|c__Gammaproteobacteria|o__Aeromonadales|f__Aeromonadaceae|g__Aeromonas|s__Aeromonas_hydrophila	-0.317138504	-0.18824162	-0.089086551	-0.128896884	-0.228051953	0.099155069	3.028145813	0.7030728	0.550365149	1	0.804723917
d__Bacteria|p__Proteobacteria|c__Gammaproteobacteria|o__Aeromonadales|f__Aeromonadaceae|g__Aeromonas|s__Aeromonas_salmonicida	-0.45682078	-0.312087778	-0.156534026	-0.144733002	-0.300286754	0.155553752	5.868403154	2.10794583	0.097829721	1	0.313630578
d__Bacteria|p__Proteobacteria|c__Gammaproteobacteria|o__Enterobacteriales|f__Enterobacteriaceae|g__Citrobacter|s__Citrobacter_koseri	-0.32663398	-0.276160546	-0.377577669	-0.050473435	0.050943689	-0.101417124	1.242943184	1.145486357	0.329837901	1	0.623450831
d__Bacteria|p__Proteobacteria|c__Gammaproteobacteria|o__Enterobacteriales|f__Enterobacteriaceae|g__Dickeya|s__Dickeya_zeae	1.223177575	0.702026998	1.152079089	0.521150577	0.071098486	0.450052091	8.11978884	1.553203569	0.199440729	1	0.466095808
d__Bacteria|p__Proteobacteria|c__Gammaproteobacteria|o__Enterobacteriales|f__Enterobacteriaceae|g__Enterobacter|s__Enterobacter_aerogenes	-0.47985203	-0.887617649	-0.807793455	0.40776562	0.327941425	0.079824195	1.169545165	6.217947528	0.000357308	0.116839702	0.004868321
d__Bacteria|p__Proteobacteria|c__Gammaproteobacteria|o__Enterobacteriales|f__Enterobacteriaceae|g__Enterobacter|s__Enterobacter_cloacae	0.469968342	0.496350091	0.291177165	-0.026381749	0.178791177	-0.205172926	2.490032244	1.068117311	0.361856186	1	0.653740182
d__Bacteria|p__Proteobacteria|c__Gammaproteobacteria|o__Enterobacteriales|f__Enterobacteriaceae|g__Enterobacter|s__Enterobacter_mori	-0.30575377	-0.321729137	-0.020572262	0.015975367	-0.285181508	0.301156875	1.559683755	2.122898097	0.0959388	1	0.310613737
d__Bacteria|p__Proteobacteria|c__Gammaproteobacteria|o__Enterobacteriales|f__Enterobacteriaceae|g__Escherichia|s__Escherichia_coli	0.648050953	0.588381445	0.508925134	0.059669508	0.139125819	-0.079456311	12.20961903	4.751998381	0.002731761	0.893285794	0.021787458
d__Bacteria|p__Proteobacteria|c__Gammaproteobacteria|o__Enterobacteriales|f__Enterobacteriaceae|g__Klebsiella|s__Klebsiella_oxytoca	0.404910164	0.463176505	0.412661428	-0.05826634	-0.007751263	-0.050515077	2.554059336	1.218512554	0.301936436	1	0.5947784
d__Bacteria|p__Proteobacteria|c__Gammaproteobacteria|o__Enterobacteriales|f__Enterobacteriaceae|g__Klebsiella|s__Klebsiella_pneumoniae	0.586750449	0.361403211	0.33692745	0.225347238	0.249822998	-0.024475761	8.703788895	3.181548724	0.02343145	1	0.127701403
d__Bacteria|p__Proteobacteria|c__Gammaproteobacteria|o__Enterobacteriales|f__Enterobacteriaceae|g__Pectobacterium|s__Pectobacterium_carotovorum	0.527263964	0.455999934	0.310103191	0.071264031	0.217160773	-0.145896743	7.9996805	4.79456952	0.00257576	0.84227356	0.021787458
d__Bacteria|p__Proteobacteria|c__Gammaproteobacteria|o__Enterobacteriales|f__Enterobacteriaceae|g__Proteus|s__Proteus_mirabilis	-0.434715633	-0.152197807	-0.235364455	-0.282517827	-0.199351178	-0.083166649	0.942877435	1.162513567	0.323135349	1	0.614332902
d__Bacteria|p__Proteobacteria|c__Gammaproteobacteria|o__Enterobacteriales|f__Enterobacteriaceae|g__Salmonella|s__Salmonella_enterica	0.775548882	0.751924805	0.589167868	0.023624077	0.186381014	-0.162756937	13.56551865	4.898665852	0.002230611	0.729409829	0.020261384
d__Bacteria|p__Proteobacteria|c__Gammaproteobacteria|o__Enterobacteriales|f__Enterobacteriaceae|g__Serratia|s__Serratia_plymuthica	-0.365008243	-0.080857293	-0.249694596	-0.28415095	-0.115313647	-0.168837303	3.045515207	0.655267079	0.579800267	1	0.829874927
d__Bacteria|p__Proteobacteria|c__Gammaproteobacteria|o__Enterobacteriales|f__Enterobacteriaceae|g__Shigella|s__Shigella_flexneri	0.403965893	0.397840418	0.415555745	0.006125475	-0.011589852	0.017715327	4.617639724	2.602297174	0.050974938	1	0.215159784
d__Bacteria|p__Proteobacteria|c__Gammaproteobacteria|o__Methylococcales|f__Methylococcaceae|g__Methylococcus|s__Methylococcus_capsulatus	-0.170476174	-0.006271469	0.012903788	-0.164204705	-0.183379962	0.019175256	1.463809812	0.536586403	0.657327351	1	0.859784175
d__Bacteria|p__Proteobacteria|c__Gammaproteobacteria|o__Oceanospirillales|f__Alcanivoracaceae|g__Alcanivorax|s__Alcanivorax_hongdengensis	0.162701613	-0.44039547	-0.672362139	0.603097083	0.835063752	-0.231966669	5.43824233	7.192805467	9.18E-05	0.030005126	0.001765007
d__Bacteria|p__Proteobacteria|c__Gammaproteobacteria|o__Pasteurellales|f__Pasteurellaceae|g__Actinobacillus|s__Actinobacillus_pleuropneumoniae	-0.217419566	0.14318145	-0.037125775	-0.360601016	-0.180293791	-0.180307225	4.946953863	1.071382807	0.360451952	1	0.653740182
d__Bacteria|p__Proteobacteria|c__Gammaproteobacteria|o__Pasteurellales|f__Pasteurellaceae|g__Haemophilus|s__Haemophilus_influenzae	-2.614304623	-2.541890155	-2.050250098	-0.072414468	-0.564054524	0.491640056	2.84995111	42.85197093	1.46E-25	4.78E-23	4.78E-23
d__Bacteria|p__Proteobacteria|c__Gammaproteobacteria|o__Pasteurellales|f__Pasteurellaceae|g__Haemophilus|s__Haemophilus_parainfluenzae	-1.251897511	-0.834103258	-0.960622831	-0.417794252	-0.29127468	-0.126519573	2.526331611	5.960304267	0.000511424	0.167235695	0.006193915
d__Bacteria|p__Proteobacteria|c__Gammaproteobacteria|o__Pseudomonadales|f__Moraxellaceae|g__Acinetobacter|s__Acinetobacter_baumannii	0.899209161	0.684453961	0.513521256	0.2147552	0.385687905	-0.170932705	10.87731768	5.257722845	0.001356877	0.443698627	0.013865582
d__Bacteria|p__Proteobacteria|c__Gammaproteobacteria|o__Pseudomonadales|f__Moraxellaceae|g__Acinetobacter|s__Acinetobacter_johnsonii	-0.103168112	-0.306667602	-0.266422262	0.20349949	0.16325415	0.04024534	4.940482165	0.75063125	0.522164613	1	0.794972419
d__Bacteria|p__Proteobacteria|c__Gammaproteobacteria|o__Pseudomonadales|f__Moraxellaceae|g__Acinetobacter|s__Acinetobacter_junii	0.394903449	0.135285271	0.339325712	0.259618179	0.055577737	0.204040441	2.543197704	0.749314212	0.522930847	1	0.794972419
d__Bacteria|p__Proteobacteria|c__Gammaproteobacteria|o__Pseudomonadales|f__Moraxellaceae|g__Acinetobacter|s__Acinetobacter_lwoffii	0.118104745	0.06108316	-0.190868744	0.057021584	0.308973489	-0.251951904	6.638726327	1.720955065	0.161235865	1	0.410476344
d__Bacteria|p__Proteobacteria|c__Gammaproteobacteria|o__Pseudomonadales|f__Moraxellaceae|g__Acinetobacter|s__Acinetobacter_parvus	-0.65008902	-0.66065162	-0.541696641	0.0105626	-0.108392379	0.118954978	1.450889126	2.439123645	0.063300402	1	0.242463241
d__Bacteria|p__Proteobacteria|c__Gammaproteobacteria|o__Pseudomonadales|f__Moraxellaceae|g__Acinetobacter|s__Acinetobacter_radioresistens	-1.50731694	-1.015463725	-1.063536201	-0.491853215	-0.443780739	-0.048072475	6.904410269	6.936534278	0.000131216	0.042907747	0.002258302
d__Bacteria|p__Proteobacteria|c__Gammaproteobacteria|o__Pseudomonadales|f__Moraxellaceae|g__Acinetobacter|s__Acinetobacter_schindleri	0.035893827	0.174935398	0.020929294	-0.139041571	0.014964533	-0.154006104	0.901407111	0.395689186	0.756143357	1	0.905710175
d__Bacteria|p__Proteobacteria|c__Gammaproteobacteria|o__Pseudomonadales|f__Moraxellaceae|g__Acinetobacter|s__Acinetobacter_ursingii	-0.273507915	-0.268975491	-0.449510542	-0.004532425	0.176002627	-0.180535051	2.405079681	1.091410083	0.351942852	1	0.6465467
d__Bacteria|p__Proteobacteria|c__Gammaproteobacteria|o__Pseudomonadales|f__Moraxellaceae|g__Enhydrobacter|s__Enhydrobacter_aerosaccus	-0.259605397	-0.139722687	-0.252783143	-0.11988271	-0.006822253	-0.113060456	5.189042703	0.507663021	0.677097015	1	0.860939488
d__Bacteria|p__Proteobacteria|c__Gammaproteobacteria|o__Pseudomonadales|f__Moraxellaceae|g__Moraxella|s__Moraxella_catarrhalis	-0.329568329	-0.048770629	-0.125814555	-0.2807977	-0.203753774	-0.077043926	1.724047725	0.643688719	0.587090029	1	0.829874927
d__Bacteria|p__Proteobacteria|c__Gammaproteobacteria|o__Pseudomonadales|f__Pseudomonadaceae|g__Azotobacter|s__Azotobacter_vinelandii	-0.454611874	-0.437968611	-0.415166693	-0.016643263	-0.039445181	0.022801918	2.256933447	1.27168846	0.282967069	1	0.585634377
d__Bacteria|p__Proteobacteria|c__Gammaproteobacteria|o__Pseudomonadales|f__Pseudomonadaceae|g__Pseudomonas|s__Pseudomonas_aeruginosa	0.739476003	0.568889853	0.50232937	0.17058615	0.237146634	-0.066560483	7.040214551	6.791978733	0.000160537	0.05249545	0.002624773
d__Bacteria|p__Proteobacteria|c__Gammaproteobacteria|o__Pseudomonadales|f__Pseudomonadaceae|g__Pseudomonas|s__Pseudomonas_chlororaphis	1.043759285	0.573742912	0.375912236	0.470016373	0.667847049	-0.197830676	7.085422589	9.711844877	2.72E-06	0.000887923	0.00010649
d__Bacteria|p__Proteobacteria|c__Gammaproteobacteria|o__Pseudomonadales|f__Pseudomonadaceae|g__Pseudomonas|s__Pseudomonas_fluorescens	0.621869277	0.440940655	0.377301276	0.180928622	0.244568001	-0.063639379	9.687425011	2.362640215	0.070032488	1	0.254451374
d__Bacteria|p__Proteobacteria|c__Gammaproteobacteria|o__Pseudomonadales|f__Pseudomonadaceae|g__Pseudomonas|s__Pseudomonas_fragi	0.329017797	0.173728609	0.241653683	0.155289188	0.087364114	0.067925074	2.432752584	0.515994285	0.671370668	1	0.860939488
d__Bacteria|p__Proteobacteria|c__Gammaproteobacteria|o__Pseudomonadales|f__Pseudomonadaceae|g__Pseudomonas|s__Pseudomonas_fulva	-0.117525163	0.066984404	-0.136873815	-0.184509567	0.019348652	-0.203858219	1.828346604	0.693044235	0.556450433	1	0.808319177
d__Bacteria|p__Proteobacteria|c__Gammaproteobacteria|o__Pseudomonadales|f__Pseudomonadaceae|g__Pseudomonas|s__Pseudomonas_fuscovaginae	0.222108002	1.106998055	1.266681152	-0.884890053	-1.04457315	0.159683097	4.525521288	29.40986254	5.56E-18	1.82E-15	9.09E-16
d__Bacteria|p__Proteobacteria|c__Gammaproteobacteria|o__Pseudomonadales|f__Pseudomonadaceae|g__Pseudomonas|s__Pseudomonas_mendocina	-0.000441223	-0.217635538	-0.037932211	0.217194315	0.037490988	0.179703327	4.897559992	1.002711713	0.390992092	1	0.683713445
d__Bacteria|p__Proteobacteria|c__Gammaproteobacteria|o__Pseudomonadales|f__Pseudomonadaceae|g__Pseudomonas|s__Pseudomonas_nitroreducens	0.345566658	0.382385715	0.22596513	-0.036819057	0.119601529	-0.156420586	1.883721152	0.895408225	0.443089032	1	0.718715117
d__Bacteria|p__Proteobacteria|c__Gammaproteobacteria|o__Pseudomonadales|f__Pseudomonadaceae|g__Pseudomonas|s__Pseudomonas_putida	-0.089718417	0.063623171	-0.154190607	-0.153341588	0.06447219	-0.217813778	4.551448654	0.542063632	0.6536193	1	0.858367514
d__Bacteria|p__Proteobacteria|c__Gammaproteobacteria|o__Pseudomonadales|f__Pseudomonadaceae|g__Pseudomonas|s__Pseudomonas_resinovorans	-0.108086213	-0.081417448	-0.013509099	-0.026668765	-0.094577113	0.067908349	1.950701388	0.14369122	0.933716621	1	0.975480304
d__Bacteria|p__Proteobacteria|c__Gammaproteobacteria|o__Pseudomonadales|f__Pseudomonadaceae|g__Pseudomonas|s__Pseudomonas_stutzeri	-0.420801411	-0.518013467	-0.442690152	0.097212055	0.021888741	0.075323315	5.845493679	1.664981907	0.173144233	1	0.425700482
d__Bacteria|p__Proteobacteria|c__Gammaproteobacteria|o__Pseudomonadales|f__Pseudomonadaceae|g__Pseudomonas|s__Pseudomonas_synxantha	0.273225439	0.14011538	0.081312976	0.133110059	0.191912463	-0.058802404	1.194701943	0.664957061	0.573747146	1	0.826499193
d__Bacteria|p__Proteobacteria|c__Gammaproteobacteria|o__Pseudomonadales|f__Pseudomonadaceae|g__Pseudomonas|s__Pseudomonas_syringae	0.254731127	0.130495632	0.104791915	0.124235495	0.149939213	-0.025703718	12.83034802	0.127245498	0.94395684	1	0.977836368
d__Bacteria|p__Proteobacteria|c__Gammaproteobacteria|o__Pseudomonadales|f__Pseudomonadaceae|g__Pseudomonas|s__Pseudomonas_thermotolerans	-0.081904868	-0.101013955	0.021378042	0.019109087	-0.10328291	0.122391997	1.71223694	0.333514556	0.801120565	1	0.922416988
d__Bacteria|p__Proteobacteria|c__Gammaproteobacteria|o__Pseudomonadales|f__Pseudomonadaceae|g__Pseudomonas|s__Pseudomonas_tolaasii	0.095989841	0.039513836	0.211606237	0.056476006	-0.115616396	0.172092401	3.508789235	0.343480486	0.793891716	1	0.922416988
d__Bacteria|p__Proteobacteria|c__Gammaproteobacteria|o__Pseudomonadales|f__Pseudomonadaceae|g__Pseudomonas|s__Pseudomonas_veronii	0.064103884	0.132400027	-0.02927723	-0.068296142	0.093381114	-0.161677257	1.966056762	0.37545393	0.770737338	1	0.916476762
d__Bacteria|p__Proteobacteria|c__Gammaproteobacteria|o__Pseudomonadales|f__Pseudomonadaceae|g__Pseudomonas|s__Pseudomonas_viridiflava	0.081204085	0.100177766	-0.070813731	-0.018973681	0.152017816	-0.170991497	1.537675403	0.48296054	0.694218752	1	0.860939488
d__Bacteria|p__Proteobacteria|c__Gammaproteobacteria|o__Vibrionales|f__Vibrionaceae|g__Vibrio|s__Vibrio_cholerae	0.473723753	0.293297168	0.291389957	0.180426585	0.182333795	-0.001907211	7.83223467	2.756939819	0.041472532	1	0.196543741
d__Bacteria|p__Proteobacteria|c__Gammaproteobacteria|o__Vibrionales|f__Vibrionaceae|g__Vibrio|s__Vibrio_vulnificus	0.738697913	0.485446791	0.471872608	0.253251122	0.266825304	-0.013574182	6.809544987	4.83147701	0.002447701	0.80039833	0.021632387
d__Bacteria|p__Proteobacteria|c__Gammaproteobacteria|o__Xanthomonadales|f__Sinobacteraceae|g__Hydrocarboniphaga|s__Hydrocarboniphaga_effusa	-0.13897635	0.077022251	0.077129617	-0.215998601	-0.216105967	0.000107366	2.575689791	0.560182708	0.641437451	1	0.849190472
d__Bacteria|p__Proteobacteria|c__Gammaproteobacteria|o__Xanthomonadales|f__Xanthomonadaceae|g__Dyella|s__Dyella_ginsengisoli	0.019250045	0.029767423	0.057512699	-0.010517378	-0.038262654	0.027745276	1.970652503	0.050852851	0.984845513	1	0.990906101
d__Bacteria|p__Proteobacteria|c__Gammaproteobacteria|o__Xanthomonadales|f__Xanthomonadaceae|g__Pseudoxanthomonas|s__Pseudoxanthomonas_spadix	-0.152331657	0.342755609	0.155872568	-0.495087266	-0.308204225	-0.186883041	2.270227067	2.135202547	0.094409182	1	0.310613737
d__Bacteria|p__Proteobacteria|c__Gammaproteobacteria|o__Xanthomonadales|f__Xanthomonadaceae|g__Pseudoxanthomonas|s__Pseudoxanthomonas_suwonensis	-0.574586394	-0.309229172	-0.190180079	-0.265357222	-0.384406315	0.119049093	2.544251941	1.956413032	0.119128007	1	0.35412921
d__Bacteria|p__Proteobacteria|c__Gammaproteobacteria|o__Xanthomonadales|f__Xanthomonadaceae|g__Rudaea|s__Rudaea_cellulosilytica	0.071250573	-0.059433906	0.061472287	0.130684479	0.009778286	0.120906193	2.099372622	0.28089912	0.839208249	1	0.939798278
d__Bacteria|p__Proteobacteria|c__Gammaproteobacteria|o__Xanthomonadales|f__Xanthomonadaceae|g__Stenotrophomonas|s__Stenotrophomonas_maltophilia	-0.099956425	-0.259530209	-0.099025927	0.159573785	-0.000930498	0.160504283	5.910025602	0.499178381	0.682954232	1	0.860939488
d__Bacteria|p__Proteobacteria|c__Gammaproteobacteria|o__Xanthomonadales|f__Xanthomonadaceae|g__Xanthomonas|s__Xanthomonas_citri	0.461251549	0.125600747	0.198065722	0.335650802	0.263185827	0.072464975	9.424839104	3.272855213	0.020708883	1	0.121648243
d__Bacteria|p__Proteobacteria|c__Gammaproteobacteria|o__Xanthomonadales|f__Xanthomonadaceae|g__Xanthomonas|s__Xanthomonas_perforans	0.09461558	0.058381694	0.198765858	0.036233886	-0.104150278	0.140384164	3.011110687	0.544066234	0.652266481	1	0.858367514
d__Bacteria|p__Proteobacteria|c__Gammaproteobacteria|o__Xanthomonadales|f__Xanthomonadaceae|g__Xanthomonas|s__Xanthomonas_translucens	-0.528774328	-0.400319997	-0.178608041	-0.12845433	-0.350166287	0.221711956	2.89468177	2.194637154	0.087345699	1	0.297521288
d__Bacteria|p__Spirochaetes|c__Spirochaetia|o__Spirochaetales|f__Leptospiraceae|g__Leptospira|s__Leptospira_interrogans	0.624768204	0.549841142	0.233584595	0.074927062	0.391183609	-0.316256547	11.19684481	1.712987948	0.162882386	1	0.410476344
d__Bacteria|p__Tenericutes|c__Mollicutes|o__Mycoplasmatales|f__Mycoplasmataceae|g__Mycoplasma|s__Mycoplasma_hyopneumoniae	0.336783738	0.534781174	0.651084043	-0.197997436	-0.314300305	0.116302869	5.480512539	8.820033827	9.44E-06	0.003088333	0.000280758
d__Bacteria|p__Verrucomicrobia|c__Spartobacteria|g__Chthoniobacter|s__Chthoniobacter_flavus	-0.263863009	0.250708442	-0.163963067	-0.514571451	-0.099899942	-0.414671509	1.532213151	2.214001738	0.085156561	1	0.293117847
