# Supplementary material for: A comprehensive analysis of breast cancer microbiota and host gene expression
Source: PLoS One. 2017 Nov 30;12(11):e0188873. doi: 10.1371/journal.pone.0188873 (PMC5708741; doi:10.1371/journal.pone.0188873)
Supplement: S4 Table — (CSV) [file pone.0188873.s009.csv]

# Spearman correlation of the adjusted microbiota compositional data to RNA Sequencing expression profiles
	AADAC	ABCA10	ABCA8	ABCA9	ABCB5	ABCD2	ABP1	ACACB	ACAN	ACSM5	ACTL8	ACTN2	ACVR1C	ADAM19	ADAM33	ADAM8	ADAMDEC1	ADAMTS14	ADAMTS5	ADAMTS9-AS2	ADH1A	ADH1B	ADH1C	ADH4	ADIPOQ	ADRA1A	ADRB2	AIM1L	AK5	AKR1C1	AKR1C2	ALDH1A1	ALDH1A2	ALDH1L1	ALX4	ANGPT4	ANGPTL1	ANGPTL7	ANKRD22	ANLN	AOC3	AOC4	APLP1	APOB	APOBEC3A	AQP7	AQP7P1	AQPEP	ARHGAP11A
d__Bacteria|p__Actinobacteria|c__Actinobacteria|o__Actinomycetales|f__Corynebacteriaceae|g__Corynebacterium|s__Corynebacterium_durum	0.054650201	0.053028979	0.040327414	0.068729361	0.039008585	0.027358556	-0.035133183	0.028116923	-0.041588249	0.060940903	-0.075233273	-0.083317617	0.049197926	-0.034777724	0.020332964	-0.057991842	-0.047677633	-0.070974746	0.048064731	0.064626846	0.090029358	0.058428653	0.074300133	0.061774082	0.048695071	0.024401737	0.067997625	-0.032120545	-9.41E-05	0.035956219	0.048727734	0.07466038	0.051810607	0.055915076	0.037291424	-0.00762246	0.057913058	0.035379909	0.010705748	-0.088689791	0.065131907	0.08347181	-0.0416001	0.024636551	-0.092557727	0.05827025	0.066184744	0.006933101	-0.084264127
d__Bacteria|p__Actinobacteria|c__Actinobacteria|o__Actinomycetales|f__Corynebacteriaceae|g__Corynebacterium|s__Corynebacterium_matruchotii	0.002297251	0.01790618	0.033461796	0.020031116	0.100264526	0.002326239	-0.019107132	-0.01656013	-0.008367209	0.013254514	0.031636379	-0.077952531	0.012517964	-0.072519561	0.058382343	-0.110291661	-0.056212469	-0.05438062	0.086112734	0.042002235	0.058241372	0.023184119	0.042791442	0.056780301	0.020108595	0.002833391	0.056817536	-0.099351806	0.061274436	0.010802935	0.016610931	0.039492328	0.060786756	-0.00296842	0.060689362	0.063435273	0.011637497	0.044888644	-0.009164686	-0.045173497	0.077446488	0.042466594	0.004336554	0.017565661	-0.070393843	0.031263548	0.00970319	0.03762647	-0.067136214
d__Bacteria|p__Actinobacteria|c__Actinobacteria|o__Actinomycetales|f__Dermabacteraceae|g__Brachybacterium|s__Brachybacterium_muris	-0.047474758	0.001826454	-0.04003121	-0.051740711	-0.082125034	-0.060546641	-0.01661676	-0.071416857	0.019596718	-0.042962758	0.04649473	0.113445882	-0.06757788	0.015797918	-0.058788007	0.052501481	0.06067667	0.070892342	-0.11398446	-0.095470989	-0.125069217	-0.075324265	-0.085809325	-0.057310543	-0.066243867	-0.086719808	-0.109548993	0.101375725	-0.035328268	-0.092048549	-0.108493018	-0.035037967	-0.036745728	-0.0773274	-0.052103628	-0.07157861	-0.0514266	-0.006711661	0.045299769	0.043859328	-0.12467441	-0.038796102	-0.03520878	-0.072264357	0.096952068	-0.071269064	-0.061258122	-0.048921762	0.057644284
d__Bacteria|p__Actinobacteria|c__Actinobacteria|o__Actinomycetales|f__Microbacteriaceae|g__Microbacterium|s__Microbacterium_barkeri	-0.035085156	-0.003185536	-0.103867209	-0.085765618	-0.103180164	-0.051328419	0.015530121	-0.087786328	0.072504571	-0.060757568	0.078813777	0.086868601	-0.093801267	0.01735201	-0.093954392	0.028585343	0.065062477	0.046146715	-0.081244534	-0.104275282	-0.104794136	-0.131127422	-0.131100638	-0.06698381	-0.118654544	-0.062868501	-0.105958483	0.034448644	-0.061058714	-0.112237937	-0.115339292	-0.09521463	-0.093300612	-0.103025231	-0.049741944	-0.097673778	-0.112047256	-0.031061058	0.015214588	0.081811808	-0.135992228	-0.012508205	0.04569105	-0.079053751	0.102430392	-0.115515124	-0.094548489	-0.081763635	0.099830731
d__Bacteria|p__Actinobacteria|c__Actinobacteria|o__Actinomycetales|f__Micrococcaceae|g__Arthrobacter|s__Arthrobacter_arilaitensis	0.028905129	0.052296524	0.103791939	0.085231157	0.060189014	0.050944713	-0.050526549	0.084374377	-0.032911527	0.033476264	-0.044494242	-0.082537174	0.080397873	-0.051855489	0.067203436	-0.114887988	-0.088912751	-0.056573122	0.079352919	0.06114025	0.058297304	0.07945567	0.0803226	0.003377294	0.075988064	0.005076705	0.060512005	-0.107931263	0.046296195	0.045213409	0.046851044	0.083352596	0.09953612	0.084051378	0.077887629	0.06702816	0.084570449	0.049639092	-0.015657632	-0.070223933	0.089573907	0.082474237	-0.078010181	0.090927728	-0.051991669	0.083588981	0.117256594	0.050952143	-0.05074175
d__Bacteria|p__Actinobacteria|c__Actinobacteria|o__Actinomycetales|f__Micrococcaceae|g__Rothia|s__Rothia_aeria	0.031878449	0.036832623	0.036705087	0.03913454	0.04309628	0.040753318	-0.052075237	0.016329512	-0.01473903	0.065973481	-0.094706272	-0.077984411	0.099934847	-0.02608752	0.043262594	-0.064549124	-0.069552538	-0.062174143	0.050279476	0.060422116	0.019953467	0.054128038	0.059302232	0.048961522	0.064180026	0.053662953	0.035283062	-0.011998122	0.041974283	0.027500411	0.018929199	0.041675234	0.059184525	0.047392799	-0.007581509	0.060785916	0.006803758	0.003183123	-0.008917005	-0.072051732	0.062183116	0.042378871	0.019010186	0.068625782	-0.069879569	0.064614972	0.092604942	0.037569237	-0.069656623
d__Bacteria|p__Actinobacteria|c__Actinobacteria|o__Actinomycetales|f__Micrococcaceae|g__Rothia|s__Rothia_dentocariosa	0.020647893	0.035563127	0.032619992	0.046489561	0.05930831	0.075798649	-0.076499546	0.012272334	-0.012335971	0.071910605	-0.014689369	-0.056542605	0.085737926	-0.081307122	0.036895013	-0.11105697	-0.046839757	-0.086895702	0.053707915	0.043035302	0.055392602	0.06760214	0.058039623	0.101323414	0.071375233	0.040873438	0.047259229	-0.029707995	0.040921943	0.066256922	0.073929708	0.048153355	0.030891125	0.031082142	0.021583498	0.027671481	0.049875911	0.022133619	-0.037406599	-0.045939841	0.072806531	0.072690651	-0.008356306	0.120028357	-0.070955137	0.091372786	0.095040086	0.068743774	-0.045052049
d__Bacteria|p__Actinobacteria|c__Actinobacteria|o__Actinomycetales|f__Mycobacteriaceae|g__Mycobacterium|s__Mycobacterium_fortuitum	-0.02986265	-0.023046755	-0.026355754	-0.055485105	-0.057298308	-0.066094644	-0.026393352	-0.047441745	0.015240533	-0.041988631	0.00718302	0.109194566	-0.053627452	-0.004823683	-0.02114844	0.027262977	0.027348437	0.050199367	-0.091369332	-0.069539479	-0.16324707	-0.059346614	-0.06562808	-0.028474268	-0.063978505	-0.096854239	-0.066958464	0.074922292	0.002436317	-0.025402072	-0.037826885	-0.021368893	-0.046065746	-0.060684016	-0.062525531	-0.052055227	-0.045533783	-0.028207521	0.051206955	0.015697743	-0.084488084	-0.083871237	-0.015350618	-0.043944842	0.073650479	-0.057133491	-0.067292997	-0.05286682	0.019009409
d__Bacteria|p__Actinobacteria|c__Actinobacteria|o__Actinomycetales|f__Mycobacteriaceae|g__Mycobacterium|s__Mycobacterium_phlei	-0.056627752	-0.013490012	-0.074171886	-0.058906423	-0.059437901	-0.070743198	0.00279313	-0.098639026	0.078043547	-0.058061762	0.060056253	0.143710602	-0.080839348	0.044170772	-0.058154777	0.045460249	0.058089739	0.085745951	-0.086982614	-0.069462714	-0.144476667	-0.113346282	-0.123117684	-0.037983369	-0.117455015	-0.109800795	-0.10579343	0.108491989	-0.010757184	-0.087368807	-0.093104251	-0.05274566	-0.049694853	-0.084535642	-0.050320735	-0.07744921	-0.056401052	-0.000767831	0.083904076	0.034146516	-0.123652829	-0.050162748	-0.006248024	-0.073714999	0.085234202	-0.115671397	-0.087754869	-0.055051711	0.039183521
d__Bacteria|p__Actinobacteria|c__Actinobacteria|o__Actinomycetales|f__Nocardiaceae|g__Rhodococcus|s__Rhodococcus_erythropolis	0.006636451	0.030661353	0.006598615	0.035594561	0.025883959	0.016176063	-0.076158299	0.022829827	0.017592497	-0.006718054	-0.079843411	-0.038434385	0.027777498	-0.064105225	0.069693148	-0.050558077	-0.054348733	-0.034135806	0.114774657	0.061732979	-0.000931015	0.011014126	0.022813843	0.044166323	0.00144461	0.04062753	0.060497474	-0.080649082	0.057260092	0.051214094	0.053724005	0.036512915	0.059796844	0.040278994	0.008292965	0.101476268	0.085555389	0.022580018	-0.014316504	-0.110039191	0.093089928	0.028179546	-0.019434314	0.068102489	-0.089404041	0.027755874	0.027373962	0.061299544	-0.103828594
d__Bacteria|p__Actinobacteria|c__Actinobacteria|o__Actinomycetales|f__Nocardiaceae|g__Rhodococcus|s__Rhodococcus_opacus	-0.043352684	0.004312627	-0.095984821	-0.079900612	-0.139853682	-0.043045508	0.024336233	-0.076564171	0.065537571	-0.046171804	0.079050345	0.100876029	-0.081919017	0.01699141	-0.095403478	0.041393149	0.076182892	0.072713038	-0.087440086	-0.121348921	-0.101936629	-0.131636378	-0.138678367	-0.096095058	-0.114145974	-0.087849416	-0.117195292	0.054937307	-0.068516502	-0.107107576	-0.112776139	-0.061028889	-0.129268235	-0.091365582	-0.055033067	-0.142811975	-0.120150725	-0.04676583	0.024268847	0.075282643	-0.143510997	-0.035902185	0.023514374	-0.097079313	0.112236596	-0.122207437	-0.098993585	-0.070339653	0.091916265
d__Bacteria|p__Actinobacteria|c__Actinobacteria|o__Actinomycetales|f__Streptomycetaceae|g__Streptomyces|s__Streptomyces_filamentosus	-0.129788854	-0.086167046	-0.133087108	-0.122934697	-0.107975721	-0.087218995	0.103380297	-0.063004592	0.091922906	-0.089944844	0.113812708	0.090681521	-0.144535225	0.074261899	-0.122942143	0.068307092	0.101017611	0.060415647	-0.124505506	-0.129529092	-0.03587519	-0.1232794	-0.127370929	-0.088524333	-0.109374316	-0.076387291	-0.172430932	0.037977383	-0.140584099	-0.104504118	-0.104278735	-0.149680689	-0.16846741	-0.113294727	-0.036788062	-0.090875877	-0.130035188	-0.071585192	-0.000625656	0.123603418	-0.163701227	-0.089008215	0.129223054	-0.086408623	0.128335842	-0.130416712	-0.104962356	-0.100586992	0.169498583
d__Bacteria|p__Actinobacteria|c__Actinobacteria|o__Bifidobacteriales|f__Bifidobacteriaceae|g__Bifidobacterium|s__Bifidobacterium_thermophilum	0.042680237	0.111106861	0.06260122	0.12017881	0.108412128	0.084428979	-0.041609547	0.058435543	-0.075950243	0.095135509	-0.047514377	-0.070441121	0.0643913	-0.041696032	0.061303087	-0.104989605	-0.03319639	-0.059766947	0.142854479	0.104812465	0.164320117	0.111386091	0.108448915	0.073879734	0.098291737	0.054625592	0.052580714	-0.055384578	0.048933185	0.116848366	0.097164767	0.098181061	0.095352222	0.092581856	0.123972701	0.06401649	0.081218597	0.063002206	-0.016613419	-0.073095398	0.089157818	0.087673002	-0.01112043	-0.005349165	-0.015978389	0.082113626	0.111197732	0.06697839	-0.041832508
d__Bacteria|p__Firmicutes|c__Bacilli|o__Bacillales|f__Bacillaceae|g__Bacillus|s__Bacillus_alcalophilus	-0.037246395	-0.007465003	-0.0396107	-0.047207941	-0.030260014	-0.069254581	-0.023946585	-0.066461483	0.02852329	-0.043280005	0.020538723	0.129285262	-0.056674037	0.024829445	-0.025361673	0.037273621	0.036151413	0.07833291	-0.073660303	-0.05819358	-0.150783862	-0.079541881	-0.088072492	-0.039471372	-0.082119207	-0.107352507	-0.079761962	0.093277636	0.002865651	-0.053275416	-0.057851892	-0.031999196	-0.032117774	-0.078672858	-0.05001084	-0.065086785	-0.054887812	-0.011370987	0.081819115	0.027185005	-0.104926816	-0.053427904	-0.009087808	-0.053118966	0.078913078	-0.070589423	-0.059725164	-0.044797117	0.036915409
d__Bacteria|p__Firmicutes|c__Bacilli|o__Bacillales|f__Bacillaceae|g__Bacillus|s__Bacillus_subtilis	-0.071674732	-0.012438888	-0.074674057	-0.066379609	-0.06145796	-0.051130721	0.01112236	-0.066545146	0.00895534	-0.072266172	0.033101112	0.004781036	-0.093769897	0.056747419	-0.07309643	0.058146236	0.084878943	0.065520246	-0.110041219	-0.070815593	-0.060032163	-0.10321927	-0.112578697	-0.054221989	-0.097683011	-0.055973287	-0.080955719	0.037710448	-0.053932333	-0.103839183	-0.115165154	-0.086502809	-0.106420723	-0.093613383	-0.057203248	-0.039589301	-0.051830247	-0.042496147	-0.014090986	0.026246264	-0.134994711	-0.062419035	-0.014027073	-0.106140349	0.047296324	-0.113499133	-0.098025846	-0.107314682	0.036692125
d__Bacteria|p__Firmicutes|c__Bacilli|o__Bacillales|f__Listeriaceae|g__Listeria|s__Listeria_fleischmannii	-0.112311853	-0.144028406	-0.111801496	-0.08133088	-0.095271216	-0.21670393	0.023218816	-0.173912199	0.16668936	-0.081010851	0.058307396	0.035032006	-0.185225334	0.296747344	0.036299942	0.157621922	0.051928294	0.468075374	-0.020519303	-0.127749555	-0.145757946	-0.180954101	-0.155511713	-0.217494009	-0.151534469	-0.166304979	-0.156604492	0.136293069	-0.05878127	-0.169259213	-0.169198294	-0.066308854	-0.103140456	-0.195003798	-0.083824161	-0.053691707	-0.03400825	-0.200271465	0.044044942	0.070703241	-0.085170369	-0.063896644	0.029984254	-0.158285866	-0.008364625	-0.173179162	-0.16927778	-0.132988761	0.00450335
d__Bacteria|p__Firmicutes|c__Bacilli|o__Bacillales|f__Staphylococcaceae|g__Staphylococcus|s__Staphylococcus_aureus	-0.059789153	-0.109910477	-0.177192384	-0.147648434	-0.120965511	-0.057511913	0.132187992	-0.150802934	0.075440736	-0.098248244	0.106042762	0.15032254	-0.118887772	0.127428579	-0.140676217	0.201780588	0.209762255	0.145794086	-0.146627799	-0.190837809	-0.150596858	-0.189836806	-0.191291487	-0.131236605	-0.169607716	-0.088731537	-0.141783077	0.121224644	-0.129119628	-0.102296186	-0.105733897	-0.119348439	-0.15915385	-0.177592128	-0.124310364	-0.135932509	-0.13797171	-0.138728179	0.076315391	0.141727503	-0.248525212	-0.105783423	0.045835489	-0.135705928	0.184502094	-0.191806852	-0.192459058	-0.086787858	0.153357057
d__Bacteria|p__Firmicutes|c__Bacilli|o__Bacillales|f__Staphylococcaceae|g__Staphylococcus|s__Staphylococcus_warneri	0.063648238	0.040043097	0.023217281	0.053865697	0.027799848	0.034403134	-0.073714847	0.017597739	-0.010726359	0.056562286	-0.074272405	-0.080259566	0.020579706	-0.082103197	0.088818808	-0.083005965	-0.11448091	-0.089526691	0.072805256	0.043782793	0.048779932	0.038631626	0.030879941	0.082159628	0.043913225	0.071610847	0.069637099	-0.046306808	0.076847604	0.04851109	0.049430439	0.032242124	0.024294659	0.024876352	0.027001833	0.062186802	0.055695315	0.06885134	-0.03493947	-0.080012668	0.059491342	0.058914086	-0.095144652	0.088922857	-0.082431506	0.052849818	0.058821434	0.021367907	-0.1217911
d__Bacteria|p__Firmicutes|c__Bacilli|o__Lactobacillales|f__Lactobacillaceae|g__Lactobacillus|s__Lactobacillus_helveticus	0.061463128	-0.003907053	-0.001694116	0.006225839	0.020945105	0.002525283	0.061217467	-0.059931852	-0.00083244	-0.029207128	-0.022146246	0.005619156	0.009039288	0.046090544	-0.017928391	-0.001249072	0.046722367	-0.014385791	0.047848063	0.026660913	0.021995157	0.040750326	0.048450843	0.070562623	0.031664793	-0.013861604	-0.004556149	-0.022189345	-0.016371912	0.054354631	0.053493436	0.031724959	0.021594065	-0.004499967	0.008604429	0.001839641	0.008134821	0.001380775	0.043209489	0.007574307	0.037298761	0.029747384	0.02425136	0.000849498	0.005623995	0.027588341	0.023363346	0.01557037	-0.024687492
d__Bacteria|p__Firmicutes|c__Bacilli|o__Lactobacillales|f__Lactobacillaceae|g__Lactobacillus|s__Lactobacillus_rossiae	-0.054236687	-0.080705501	-0.136524483	-0.123789959	-0.115652927	-0.033148041	0.151721929	-0.125987496	0.152367869	-0.106739768	0.144030718	0.17571937	-0.065698845	0.107500613	-0.160575022	0.104780664	0.110059299	0.084291835	-0.09607845	-0.130319767	-0.104530465	-0.117207529	-0.137112616	-0.062028009	-0.100032093	-0.079356556	-0.15930848	0.069880128	-0.182528039	-0.119135974	-0.10434352	-0.143828489	-0.125743808	-0.091238271	-0.137868755	-0.093318914	-0.147469771	-0.110311753	0.053987165	0.208617776	-0.085553846	-0.006637896	0.138718297	-0.06536126	0.153952074	-0.12043503	-0.080985056	-0.030270013	0.208529938
d__Bacteria|p__Firmicutes|c__Bacilli|o__Lactobacillales|f__Streptococcaceae|g__Streptococcus|s__Streptococcus_parasanguinis	0.046541361	0.002965322	0.073190999	0.054273676	0.092242286	0.059444369	-0.010275129	0.089607604	0.013214342	0.110583841	-0.029777303	0.011858274	0.06264762	-0.064677667	0.041262358	-0.0404037	-0.083019198	-0.075148454	0.045068196	0.059775498	0.113395727	0.079012498	0.070542626	0.038129523	0.088251289	0.066786132	0.071861152	-0.077394825	0.033351035	0.001875573	0.008745648	0.05123481	0.064025118	0.049111471	0.017668478	0.039722266	0.088326037	0.03540792	0.012489729	-0.041496037	0.100300656	0.114329836	-0.029120564	0.083351423	-0.046676356	0.106510901	0.092807295	0.064706539	-0.0269236
d__Bacteria|p__Firmicutes|c__Bacilli|o__Lactobacillales|f__Streptococcaceae|g__Streptococcus|s__Streptococcus_pyogenes	-0.103188612	-0.089673859	-0.103476795	-0.114714731	-0.116869407	-0.079509198	0.020584103	-0.113124305	0.006475984	-0.100945247	0.034139706	0.063148676	-0.111822595	0.043120383	-0.119564831	0.06784146	0.100992857	0.106807614	-0.118673981	-0.117940906	-0.134563035	-0.137335081	-0.146441105	-0.108357598	-0.118250543	-0.047077857	-0.147952414	0.07004106	-0.07356417	-0.15518824	-0.176188746	-0.12466467	-0.080644805	-0.129564831	-0.054906817	-0.034481787	-0.130045887	-0.031232649	-0.048820396	0.076577845	-0.204094076	-0.046557102	0.039894776	-0.114217305	0.059838172	-0.124709949	-0.1124713	-0.075014948	0.087716104
d__Bacteria|p__Firmicutes|c__Bacilli|o__Lactobacillales|f__Streptococcaceae|g__Streptococcus|s__Streptococcus_salivarius	0.038429071	0.002979819	0.003702178	0.048646702	0.091828689	0.040437276	0.013517849	-0.019667702	0.052531182	0.085434815	0.016452258	0.015889316	0.028613512	-0.016531382	0.036556096	0.030495989	-0.043842066	-0.006843525	0.079274063	0.047641654	0.058809356	0.021308429	0.030048253	0.086776927	0.014172838	0.050367899	0.033635273	-0.010182623	0.059926423	0.013597133	0.015610129	0.057417935	0.051130042	0.023211117	-0.040563521	0.0454576	0.046104533	0.022741829	0.035586468	-0.022660455	0.068173241	0.086632732	-0.03809556	0.064038322	-0.012953663	0.040713208	0.030243042	0.071959958	-0.045768412
d__Bacteria|p__Firmicutes|c__Bacilli|o__Lactobacillales|f__Streptococcaceae|g__Streptococcus|s__Streptococcus_sanguinis	0.014370823	0.049769717	0.039367157	0.069765255	0.124701769	0.032349756	-0.04558745	0.048331891	-0.057641443	0.0307508	-0.081928098	-0.037965094	0.047961391	-0.066984591	0.124385162	-0.079805048	-0.096130529	-0.044894938	0.084983307	0.108245206	0.05439768	0.044628181	0.051875324	0.042350795	0.040207931	0.055148233	0.070994767	-0.076376921	0.065263164	0.044367761	0.043955428	0.048102257	0.075032175	0.0573976	0.057295256	0.120871676	0.06109705	0.106682414	-0.017274873	-0.067778551	0.072600474	0.066169142	0.002138073	0.024394819	-0.132800878	0.05827113	0.043663229	-0.027930115	-0.122125942
d__Bacteria|p__Firmicutes|c__Bacilli|o__Lactobacillales|f__Streptococcaceae|g__Streptococcus|s__Streptococcus_thermophilus	0.06230162	0.061513258	0.074149852	0.087100894	0.05896234	0.035356666	-0.043435433	0.082238743	-0.054367778	0.063664546	0.007841828	-0.05405625	0.054085441	-0.081234081	0.069149023	-0.041133853	-0.077127379	-0.001622663	0.091277777	0.053166656	0.046723341	0.061652201	0.054691285	0.065615571	0.055881204	0.068117867	0.053287561	0.034219993	0.007964893	0.017532833	0.027235589	0.041628723	0.054137355	0.065048453	0.038142722	0.048679547	0.08288832	0.060316518	-0.068233316	-0.03043557	0.11122734	0.096699901	-0.086391189	0.080281981	-0.03968931	0.082548755	0.066291983	0.069938275	-0.068969118
d__Bacteria|p__Firmicutes|c__Negativicutes|o__Selenomonadales|f__Veillonellaceae|g__Pelosinus|s__Pelosinus_fermentans	-0.111402808	-0.131293336	-0.122873513	-0.137900578	-0.13770622	-0.010169255	0.086577314	-0.143445164	-0.002747405	-0.096743405	0.087121498	0.072536096	-0.108907351	0.10548402	-0.151779056	0.091896253	0.185482569	0.080285562	-0.126977992	-0.154548736	-0.168279631	-0.157005991	-0.162006844	-0.108376703	-0.131402607	-0.075114265	-0.124352729	0.068721458	-0.110796466	-0.17916774	-0.18995907	-0.125992677	-0.116720325	-0.149225494	-0.060351576	-0.020585997	-0.169361287	-0.042449088	0.01904433	0.137740588	-0.229299039	-0.048602088	0.070748896	-0.117792946	0.095950324	-0.145796045	-0.129479398	-0.074616532	0.14455477
d__Bacteria|p__Fusobacteria|c__Fusobacteriia|o__Fusobacteriales|f__Fusobacteriaceae|g__Fusobacterium|s__Fusobacterium_periodonticum	0.025308025	0.029324924	0.021612788	0.031699273	0.060271565	0.01282933	-0.068680981	-0.01002275	0.009018546	0.043759775	-0.07813285	-0.08818152	0.035275269	-0.054391712	0.048359583	-0.07128744	-0.071900937	-0.091500148	0.095391864	0.082615243	0.046752024	0.016004416	0.036473778	0.002651671	0.028638459	0.070175877	0.068430027	-0.055545506	0.061578244	0.068031659	0.055263404	0.069513855	0.063512813	0.063781026	0.017282588	0.037433582	0.020036931	0.025073126	-0.06212272	-0.062180135	0.064640436	0.023816814	-0.031052291	-0.015350556	-0.034223642	0.024315875	0.042452835	0.001751329	-0.067694643
d__Bacteria|p__Proteobacteria|c__Alphaproteobacteria|o__Rhizobiales|f__Bradyrhizobiaceae|g__Bradyrhizobium|s__Bradyrhizobium_elkanii	0.083528398	0.119940292	0.114392558	0.082005877	0.134880297	0.091861745	-0.142647995	0.105837308	-0.05955754	0.041935059	-0.064884323	-0.008318495	0.127634548	-0.132629493	0.116663804	-0.147434503	-0.134550122	-0.106450297	0.171197019	0.170773239	0.120601675	0.14446374	0.141003698	0.141193281	0.128354668	0.073841443	0.152503901	-0.099840371	0.182460509	0.16186505	0.167413037	0.047798655	0.11978846	0.162575948	0.112581738	0.0883172	0.083070765	0.091903865	-0.034194867	-0.117073045	0.16432197	0.082585104	-0.070710704	0.186155494	-0.134832857	0.145465817	0.155802832	0.125743012	-0.157859127
d__Bacteria|p__Proteobacteria|c__Alphaproteobacteria|o__Rhizobiales|f__Bradyrhizobiaceae|g__Bradyrhizobium|s__Bradyrhizobium_oligotrophicum	0.052739908	0.058829153	0.074630097	0.096681609	0.054347259	-0.022868484	-0.070029112	0.068257375	-0.059678466	0.102196324	-0.080785007	-0.04413881	0.077532264	-0.056099181	0.093583695	-0.052015345	-0.077854526	0.001091961	0.034765067	0.048745577	0.019526584	0.089265409	0.111927502	0.057743683	0.072170714	-0.011763847	0.103643611	0.000489656	0.069706347	0.10291561	0.121130416	0.097497461	0.110631995	0.082031319	-0.004632404	0.011530434	0.09276299	0.054118694	0.012048863	-0.102955359	0.114540836	0.005232524	-0.047234071	0.053897947	-0.058240868	0.078675192	0.049674126	0.077254132	-0.149470688
d__Bacteria|p__Proteobacteria|c__Betaproteobacteria|o__Burkholderiales|f__Burkholderiaceae|g__Burkholderia|s__Burkholderia_multivorans	0.061916638	-0.006215257	0.072336695	0.063501989	0.036485709	0.033004599	-0.007063563	0.040626387	-0.016663019	0.057374039	-0.064551767	-0.075144713	0.053305094	-0.06469655	0.074978363	-0.012583785	-0.050290572	-0.067233656	0.058201128	0.02665382	0.059869476	0.07657357	0.080684472	0.040278665	0.054610771	0.034980459	0.095356209	-0.083307122	0.045907879	0.051912258	0.064696318	0.103759106	0.107681336	0.029497686	0.034335389	0.04044869	0.09714369	0.041360473	-0.010655421	-0.058618208	0.107747397	0.048822066	-0.068571207	0.074170943	-0.048928181	0.060911145	0.04749852	0.060851597	-0.068933755
d__Bacteria|p__Proteobacteria|c__Betaproteobacteria|o__Burkholderiales|f__Burkholderiaceae|g__Ralstonia|s__Ralstonia_pickettii	0.088074366	0.041270431	0.105829835	0.081899486	0.094118558	0.09865174	-0.079826198	0.101812885	-0.035174895	0.100288716	-0.100429817	-0.098598649	0.158279583	-0.085128125	0.091538087	-0.138873896	-0.106224379	-0.07157731	0.085691484	0.061450849	0.117482911	0.159493751	0.165413388	0.085327052	0.175665218	0.047852599	0.129501637	-0.082478392	0.12359341	0.135352776	0.150665354	0.099549778	0.140284721	0.136235366	0.068826009	0.074927052	0.074929719	0.046039946	-0.009102928	-0.109820142	0.161052653	0.075080271	-0.048535932	0.170689101	-0.083241694	0.16560517	0.161739853	0.1551317	-0.132311602
d__Bacteria|p__Proteobacteria|c__Betaproteobacteria|o__Burkholderiales|f__Comamonadaceae|g__Comamonas|s__Comamonas_testosteroni	0.077727426	-0.14940911	-0.13637995	-0.135598924	-0.123466348	-0.014851753	0.069877317	-0.097589939	0.142909379	-0.099902614	0.131296864	0.143199695	-0.026743166	0.111655359	-0.178341234	0.133398731	0.109801349	0.029667111	-0.102632516	-0.172371387	-0.122847334	-0.113997282	-0.103811719	-0.068518377	-0.097550941	-0.091873561	-0.094625714	0.171895164	-0.116511651	0.011171754	0.019223817	-0.093987251	-0.076370577	-0.074223593	-0.120270964	-0.083089954	-0.133472546	-0.154981243	0.102433561	0.200558195	-0.129565842	-0.071852528	0.11536057	-0.019475405	0.210297238	-0.129427032	-0.071612642	-0.03167242	0.206992943
d__Bacteria|p__Proteobacteria|c__Betaproteobacteria|o__Burkholderiales|f__Oxalobacteraceae|g__Herbaspirillum|s__Herbaspirillum_seropedicae	-0.039425947	-0.039773683	-0.094958833	-0.061806646	-0.110027487	0.008411431	0.083761498	-0.099176221	0.086148831	-0.078258825	0.102665232	0.105661602	-0.078330736	0.096138138	-0.078960026	0.093899947	0.139610283	0.071743167	-0.068066027	-0.126784598	-0.139905093	-0.128523774	-0.130023297	-0.061531938	-0.125625813	-0.071211131	-0.115703625	0.064415477	-0.07382521	-0.107133296	-0.119516959	-0.056916307	-0.108521966	-0.085378748	-0.058437633	-0.087782372	-0.109477403	-0.048664934	0.018733132	0.130157692	-0.140422305	-0.01498606	0.04644979	-0.070483172	0.16028514	-0.142581068	-0.140043774	-0.07121582	0.140142417
d__Bacteria|p__Proteobacteria|c__Betaproteobacteria|o__Neisseriales|f__Neisseriaceae|g__Neisseria|s__Neisseria_subflava	-0.077988485	-0.172555617	-0.214195222	-0.203258644	-0.150745045	-0.043084223	0.08252475	-0.152554848	0.106997385	-0.11647789	0.193484587	0.104720554	-0.174099989	0.090319228	-0.187298765	0.105684487	0.178574193	0.030786817	-0.174879595	-0.158012617	-0.163503409	-0.224356716	-0.201834913	-0.114112506	-0.2120644	-0.007091049	-0.196739607	0.109820248	-0.142763334	-0.134324641	-0.157427644	-0.171868354	-0.193973795	-0.167219055	-0.055468477	-0.07713884	-0.200068361	-0.12150138	0.028397551	0.204065765	-0.256587988	-0.089278352	0.11087029	-0.134847623	0.181884116	-0.199359695	-0.187118613	-0.10067701	0.222936589
d__Bacteria|p__Proteobacteria|c__Gammaproteobacteria|o__Enterobacteriales|f__Enterobacteriaceae|g__Enterobacter|s__Enterobacter_aerogenes	0.077180159	0.104816136	0.124204443	0.120658672	0.100997793	0.119968186	-0.083420065	0.079137828	-0.074300238	0.118456744	-0.114236178	-0.072062364	0.118855679	-0.073918258	0.100205777	-0.064074527	-0.083489837	-0.098634572	0.083038448	0.064694898	0.078654059	0.153503445	0.138590564	0.135252551	0.137434641	0.080961102	0.146957589	-0.081958052	0.106020537	0.11753622	0.121764384	0.142299865	0.141304665	0.124917854	0.068697214	0.114028852	0.113471217	0.113253925	-0.07217922	-0.077397564	0.127920099	0.051757394	-0.05075977	0.121859398	-0.05860002	0.132166724	0.103690789	0.097291577	-0.101481803
d__Bacteria|p__Proteobacteria|c__Gammaproteobacteria|o__Enterobacteriales|f__Enterobacteriaceae|g__Escherichia|s__Escherichia_coli	-0.119374172	-0.079764307	-0.119057361	-0.113374771	-0.122937385	-0.081164632	0.06109278	-0.116261035	0.005518975	-0.09800644	0.079596027	0.102751317	-0.134941297	0.049781888	-0.117608868	0.091788095	0.101953287	0.080665883	-0.140533691	-0.122580299	-0.16774962	-0.165149825	-0.180577088	-0.112707809	-0.147909677	-0.075121903	-0.159785304	0.087097972	-0.09738483	-0.178855863	-0.190126491	-0.122433894	-0.105566903	-0.159178496	-0.053181693	-0.048447327	-0.13247309	-0.032911724	0.002762049	0.107117607	-0.217146358	-0.050032427	0.053774165	-0.138460174	0.10453443	-0.159431241	-0.150334708	-0.110362583	0.131423483
d__Bacteria|p__Proteobacteria|c__Gammaproteobacteria|o__Enterobacteriales|f__Enterobacteriaceae|g__Pectobacterium|s__Pectobacterium_carotovorum	-0.017108062	-0.037297966	-0.057913623	-0.010407936	-0.041244204	0.022537814	0.097263423	-0.078101303	0.071589638	-0.028713341	0.047951264	0.143670771	-0.062307818	0.187422036	0.009325797	0.170047922	0.182182165	0.188179804	0.015435743	-0.097698073	-0.109025166	-0.108055717	-0.107762035	-0.050707747	-0.094242569	-0.040353177	-0.059326737	0.039460073	-0.05493662	-0.050410771	-0.062652389	0.015392927	-0.054966957	-0.099438551	-0.049860122	-0.037679343	-0.021402984	-0.053857135	0.01401377	0.085343508	-0.107888813	0.008687504	0.012061416	-0.042341698	0.133993362	-0.119107337	-0.114799482	-0.015778398	0.075379093
d__Bacteria|p__Proteobacteria|c__Gammaproteobacteria|o__Enterobacteriales|f__Enterobacteriaceae|g__Salmonella|s__Salmonella_enterica	-0.076910607	-0.083352642	-0.097235384	-0.107111894	-0.093502541	-0.070040458	0.032296005	-0.106607005	0.042092652	-0.082412056	0.06902071	0.122726566	-0.088067827	0.064444297	-0.100520237	0.081191031	0.107875727	0.109529634	-0.103720548	-0.124932383	-0.180736896	-0.129303206	-0.139224807	-0.081039761	-0.1114052	-0.103081635	-0.12365827	0.09549311	-0.06370555	-0.124724696	-0.13006375	-0.107353211	-0.084301173	-0.124264779	-0.058350061	-0.051055755	-0.130624818	-0.02973337	0.050489797	0.091675953	-0.183825954	-0.050234501	0.033822017	-0.070325525	0.105242069	-0.109094648	-0.098723221	-0.058480855	0.107101639
d__Bacteria|p__Proteobacteria|c__Gammaproteobacteria|o__Oceanospirillales|f__Alcanivoracaceae|g__Alcanivorax|s__Alcanivorax_hongdengensis	0.06137029	-0.027697828	-0.034754339	-0.032928637	0.010041678	0.107908886	0.06804268	-0.045663548	0.030830763	-0.018387182	0.097783485	0.07821019	0.041167009	0.043647334	-0.018694595	0.022644596	0.073217406	-0.061166207	0.007698639	-0.063877927	0.011215958	-0.038334678	-0.043235965	0.060307074	-0.033445287	0.041874452	0.027738179	0.001590934	-0.022040794	0.026995481	0.028834376	-0.030278863	-0.009919016	-0.006310373	0.018021766	-0.028408463	-0.01871218	-0.006088405	-0.001908554	0.065875104	-0.029932542	-0.035238207	0.051593308	0.018559788	0.069106396	-0.021361575	-0.010097394	0.055855823	0.01472411
d__Bacteria|p__Proteobacteria|c__Gammaproteobacteria|o__Pasteurellales|f__Pasteurellaceae|g__Haemophilus|s__Haemophilus_influenzae	0.093335785	0.278107869	0.256388996	0.247836533	0.220279946	0.102685309	-0.177020255	0.261470808	-0.263516531	0.225224597	-0.20493483	-0.141460075	0.202957086	-0.257056916	0.261051734	-0.257424315	-0.224174579	-0.191084364	0.180572836	0.249221472	0.259387265	0.257055204	0.253119767	0.215778239	0.233248314	0.21054818	0.205470638	-0.247405127	0.217340118	0.210370139	0.182718583	0.212197518	0.243820816	0.23752529	0.242813049	0.154483122	0.23090134	0.230913597	-0.201873912	-0.284760203	0.236929599	0.19391084	-0.079998066	0.146352507	-0.22998918	0.259635315	0.225700592	0.145406755	-0.289052223
d__Bacteria|p__Proteobacteria|c__Gammaproteobacteria|o__Pasteurellales|f__Pasteurellaceae|g__Haemophilus|s__Haemophilus_parainfluenzae	0.026095647	0.026407792	0.030294046	0.021417784	0.02917864	0.023935098	-0.074876816	0.013746835	0.035480474	0.076987641	0.011201803	-0.042158649	0.052421432	-0.031881578	0.034150776	-0.062002707	-0.05596125	-0.032039271	0.081207138	0.042326284	0.075205147	0.046997863	0.04457421	-0.023452242	0.066106719	0.091050259	0.004649111	-0.042871398	0.048524997	0.01635863	0.022879925	0.010207109	0.051130327	0.067396298	-0.010069292	0.015546835	0.031397607	0.018925336	-0.038691892	-0.03392774	0.096816526	0.094852869	0.003516772	0.112068481	-0.056766561	0.066838017	0.085259798	0.051711075	-0.045401015
d__Bacteria|p__Proteobacteria|c__Gammaproteobacteria|o__Pseudomonadales|f__Moraxellaceae|g__Acinetobacter|s__Acinetobacter_baumannii	-0.087825735	-0.107534163	-0.118069223	-0.125634951	-0.111739546	-0.059387092	0.056153883	-0.134425232	0.017996813	-0.07368082	0.082262565	0.08666217	-0.113531023	0.070107754	-0.138962851	0.07370067	0.123420006	0.126402976	-0.127744143	-0.133106539	-0.12493767	-0.143052622	-0.156089292	-0.098506829	-0.118314015	-0.072680113	-0.149925416	0.087249813	-0.097560406	-0.164673587	-0.182989756	-0.139531182	-0.10551362	-0.113635434	-0.051484997	-0.057451121	-0.149789047	-0.042285405	-0.00458577	0.118252167	-0.216292879	-0.031576851	0.050522519	-0.110484024	0.073531893	-0.124563357	-0.105508576	-0.067169725	0.13734761
d__Bacteria|p__Proteobacteria|c__Gammaproteobacteria|o__Pseudomonadales|f__Moraxellaceae|g__Acinetobacter|s__Acinetobacter_radioresistens	0.04323563	0.074673968	0.075612403	0.079686423	0.076309733	0.079207766	-0.0237252	0.056091535	-0.031156113	0.034544499	-0.088321657	-0.041413717	0.069081817	-0.038364572	0.09537869	-0.076509655	-0.108711348	-0.099619115	0.14066557	0.122990622	0.064772325	0.063584341	0.073230067	0.061180019	0.063033927	0.063132663	0.109511749	-0.082169608	0.045273979	-0.00287132	0.016381434	0.034313854	0.065266717	0.027972146	0.054280198	0.095569261	0.079776606	0.060731737	-0.010454095	-0.046054241	0.12604406	0.089576221	-0.023838234	0.076710348	-0.125215964	0.074879905	0.077755119	0.019578755	-0.099071474
d__Bacteria|p__Proteobacteria|c__Gammaproteobacteria|o__Pseudomonadales|f__Pseudomonadaceae|g__Pseudomonas|s__Pseudomonas_aeruginosa	-0.09662666	-0.084202078	-0.091604357	-0.102971212	-0.142908754	-0.054296273	0.03172916	-0.108834625	0.013904636	-0.08874058	0.049379865	0.089463752	-0.07948572	0.069249316	-0.104697707	0.089392505	0.112485044	0.120261419	-0.105185024	-0.121717641	-0.129356583	-0.12107332	-0.136059485	-0.088902224	-0.102149693	-0.073037134	-0.138718753	0.079226171	-0.065229487	-0.123475875	-0.137856813	-0.119707573	-0.083400402	-0.108921678	-0.053374869	-0.051441188	-0.128968594	-0.03264022	-0.026834405	0.092154167	-0.186997147	-0.037032804	0.036697789	-0.096114274	0.075818947	-0.124521516	-0.105367914	-0.061373641	0.102123397
d__Bacteria|p__Proteobacteria|c__Gammaproteobacteria|o__Pseudomonadales|f__Pseudomonadaceae|g__Pseudomonas|s__Pseudomonas_chlororaphis	-0.08123661	-0.10918882	-0.117301209	-0.121461762	-0.14137031	0.074230349	0.126202432	-0.153069649	-0.007819451	-0.077965672	0.094876928	0.091396222	-0.08461312	0.134341519	-0.157922809	0.112540404	0.239483792	0.034866854	-0.119763185	-0.139460242	-0.148707388	-0.141612496	-0.152910245	-0.089390467	-0.122148407	-0.060753575	-0.102356385	0.058487558	-0.146532689	-0.147014532	-0.165779785	-0.077951144	-0.099836425	-0.12077702	-0.055470764	-0.019184222	-0.149446666	-0.042897325	0.027913161	0.154212455	-0.22692963	-0.050516825	0.053424637	-0.100299933	0.128821075	-0.143055252	-0.116647471	-0.077332686	0.153812318
d__Bacteria|p__Proteobacteria|c__Gammaproteobacteria|o__Pseudomonadales|f__Pseudomonadaceae|g__Pseudomonas|s__Pseudomonas_fuscovaginae	-0.164773623	-0.075581761	-0.081806182	-0.068277159	-0.065945905	-0.238478099	-0.084932636	0.034546818	0.050568736	0.009134619	-0.02682222	-0.012546724	-0.106201258	-0.075973879	-0.037270885	-0.034346559	-0.072421254	0.060755667	-0.220532652	-0.10770382	-0.141455163	-0.07971685	-0.08199185	-0.179151636	-0.066290114	-0.132254761	-0.094574125	-0.038651494	0.001535518	-0.15939548	-0.149845839	-0.109155458	-0.138892557	-0.156915797	-0.127845093	-0.023389363	-0.087732795	-0.165013946	0.018380347	-0.072137571	-0.07319466	-0.069609579	0.043655434	-0.053598397	-0.011888139	-0.080171433	-0.118194514	-0.07646682	0.002310574
d__Bacteria|p__Proteobacteria|c__Gammaproteobacteria|o__Vibrionales|f__Vibrionaceae|g__Vibrio|s__Vibrio_vulnificus	-0.086339761	-0.048582402	-0.113177085	-0.101174936	-0.122426788	0.001017966	0.074365739	-0.062590892	0.049658767	-0.045740886	0.063128179	0.072620629	-0.062683301	0.02554555	-0.103094628	0.069228057	0.091159249	0.029124554	-0.112216367	-0.119503662	-0.097065762	-0.139791479	-0.155763874	-0.078760692	-0.124409239	-0.039485652	-0.109848228	0.053675032	-0.090022338	-0.145542967	-0.155465904	-0.07806369	-0.128182568	-0.096952395	-0.070477646	-0.070390182	-0.127462988	-0.042335059	0.004963015	0.105847168	-0.155950613	0.001850976	0.095662738	-0.081279338	0.131869703	-0.13319558	-0.119174614	-0.057746861	0.133871814
d__Bacteria|p__Tenericutes|c__Mollicutes|o__Mycoplasmatales|f__Mycoplasmataceae|g__Mycoplasma|s__Mycoplasma_hyopneumoniae	-0.109930017	-0.050855404	-0.089292156	-0.061409762	-0.073874809	-0.144629871	0.013332279	-0.049296585	0.068202527	-0.033998632	0.032156257	0.052799331	-0.128200529	0.044581624	0.000393857	0.094333001	0.006243674	0.099078385	-0.120561529	-0.090558121	-0.077287506	-0.123690678	-0.117998109	-0.161963942	-0.107918565	-0.079533402	-0.084613117	0.019529863	-0.063184357	-0.144764386	-0.151685676	-0.077547202	-0.110065728	-0.147907941	-0.080183739	-0.028994616	-0.050381671	-0.091226854	-0.02946052	0.011216041	-0.105990662	-0.04168645	0.027671948	-0.105493349	0.012014285	-0.100920575	-0.132348475	-0.060635293	0.027532261
[truncated: 634 more columns]
