# Supplementary material for: A comprehensive analysis of breast cancer microbiota and host gene expression
Source: PLoS One. 2017 Nov 30;12(11):e0188873. doi: 10.1371/journal.pone.0188873 (PMC5708741; doi:10.1371/journal.pone.0188873)
Supplement: S5 Table — (TSV) [file pone.0188873.s010.tsv]

# Mutual information of the adjusted microbiota compositional data to RNA Sequencing expression profiles
Pathway	OTU	Genes
HALLMARK_TNFA_SIGNALING_VIA_NFKB	d__Bacteria|p__Firmicutes|c__Bacilli|o__Bacillales|f__Listeriaceae|g__Listeria|s__Listeria_fleischmannii	TNFAIP6|INHBA
HALLMARK_HYPOXIA	d__Bacteria|p__Firmicutes|c__Bacilli|o__Bacillales|f__Listeriaceae|g__Listeria|s__Listeria_fleischmannii	BGN|COL5A1
HALLMARK_CHOLESTEROL_HOMEOSTASIS	d__Bacteria|p__Proteobacteria|c__Gammaproteobacteria|o__Pasteurellales|f__Pasteurellaceae|g__Haemophilus|s__Haemophilus_influenzae	SQLE|ADH4|PPARG
HALLMARK_MITOTIC_SPINDLE	d__Bacteria|p__Proteobacteria|c__Gammaproteobacteria|o__Pasteurellales|f__Pasteurellaceae|g__Haemophilus|s__Haemophilus_influenzae	KIF11|KIF23|CKAP5|RACGAP1|KIF2C|KIF15|BIRC5|KIF4A|BRCA2|PLK1|NEK2|PRC1|ANLN|ESPL1|GSN|CENPF|KIF20B|CENPE|DLGAP5|TPX2|CDK1|ECT2|AURKA|NUSAP1|DST|CCNB2|SMC4|LMNB1|BUB1
HALLMARK_WNT_BETA_CATENIN_SIGNALING	d__Bacteria|p__Firmicutes|c__Bacilli|o__Bacillales|f__Listeriaceae|g__Listeria|s__Listeria_fleischmannii	JAG2|LEF1|WNT6|HDAC5|CCND2
HALLMARK_WNT_BETA_CATENIN_SIGNALING	d__Bacteria|p__Proteobacteria|c__Gammaproteobacteria|o__Pasteurellales|f__Pasteurellaceae|g__Haemophilus|s__Haemophilus_influenzae	JAG2|LEF1|AXIN1
HALLMARK_WNT_BETA_CATENIN_SIGNALING	d__Bacteria|p__Proteobacteria|c__Gammaproteobacteria|o__Pseudomonadales|f__Pseudomonadaceae|g__Pseudomonas|s__Pseudomonas_fuscovaginae	NOTCH1|WNT6|TCF7
HALLMARK_TGF_BETA_SIGNALING	d__Bacteria|p__Firmicutes|c__Bacilli|o__Bacillales|f__Listeriaceae|g__Listeria|s__Listeria_fleischmannii	TGFB1|RAB31|SLC20A1
HALLMARK_IL6_JAK_STAT3_SIGNALING	d__Bacteria|p__Proteobacteria|c__Gammaproteobacteria|o__Pasteurellales|f__Pasteurellaceae|g__Haemophilus|s__Haemophilus_influenzae	IL6ST|IFNGR1|A2M|BAK1|LEPR|JUN|CNTFR|CD36
HALLMARK_IL6_JAK_STAT3_SIGNALING	d__Bacteria|p__Proteobacteria|c__Gammaproteobacteria|o__Pseudomonadales|f__Pseudomonadaceae|g__Pseudomonas|s__Pseudomonas_fuscovaginae	ACVR1B|IL15RA|PTPN2|TNFRSF21
HALLMARK_DNA_REPAIR	d__Bacteria|p__Proteobacteria|c__Gammaproteobacteria|o__Pasteurellales|f__Pasteurellaceae|g__Haemophilus|s__Haemophilus_influenzae	RFC2|RAD51|FEN1|TYMS|ZWINT|UMPS
HALLMARK_DNA_REPAIR	d__Bacteria|p__Proteobacteria|c__Gammaproteobacteria|o__Pseudomonadales|f__Pseudomonadaceae|g__Pseudomonas|s__Pseudomonas_fuscovaginae	TAF9|NME3|BCAM|COX17
HALLMARK_G2M_CHECKPOINT	d__Bacteria|p__Proteobacteria|c__Gammaproteobacteria|o__Pasteurellales|f__Pasteurellaceae|g__Haemophilus|s__Haemophilus_influenzae	AURKA|CCNA2|CCNB2|BIRC5|CDC20|PLK1|PRC1|KIF11|NUSAP1|CKS2|KIF2C|MKI67|TPX2|SMC4|BUB1|CENPF|RACGAP1|CENPE|KIF23|UBE2C|PTTG1|CDK1|KIF4A|ESPL1|NEK2|HMMR|KPNA2|CDKN3|CDC25A|PLK4|CDC6|LMNB1|KIF15|CHEK1|UBE2S|WHSC1|HMGB3|DBF4|TACC3|MCM2|POLQ|PRIM2|EXO1|HN1|KIF20B|STIL|CDC45|BRCA2|CASC5|MYBL2|TROAP|RAD54L|SQLE|PBK|E2F2|PTTG3P|ODF2
HALLMARK_APOPTOSIS	d__Bacteria|p__Firmicutes|c__Bacilli|o__Bacillales|f__Listeriaceae|g__Listeria|s__Listeria_fleischmannii	PDGFRB|LUM|BGN
HALLMARK_NOTCH_SIGNALING	d__Bacteria|p__Firmicutes|c__Bacilli|o__Bacillales|f__Listeriaceae|g__Listeria|s__Listeria_fleischmannii	WNT2|HEYL
HALLMARK_NOTCH_SIGNALING	d__Bacteria|p__Proteobacteria|c__Gammaproteobacteria|o__Pasteurellales|f__Pasteurellaceae|g__Haemophilus|s__Haemophilus_influenzae	DTX1|SAP30
HALLMARK_NOTCH_SIGNALING	d__Bacteria|p__Proteobacteria|c__Gammaproteobacteria|o__Pseudomonadales|f__Pseudomonadaceae|g__Pseudomonas|s__Pseudomonas_fuscovaginae	MAML2|NOTCH1|PRKCA
HALLMARK_ADIPOGENESIS	d__Bacteria|p__Firmicutes|c__Bacilli|o__Bacillales|f__Listeriaceae|g__Listeria|s__Listeria_fleischmannii	TANK|PTRF|OMD|MYLK
HALLMARK_ADIPOGENESIS	d__Bacteria|p__Proteobacteria|c__Gammaproteobacteria|o__Pasteurellales|f__Pasteurellaceae|g__Haemophilus|s__Haemophilus_influenzae	FABP4|PPARG|LIPE|LPL|CD36|GPAM|HADH|SORBS1|SDPR|IFNGR1|GPX3|STAT5A|ITGA7|SLC27A1|LEP|MTCH2|PTRF|LIFR|ITIH5|CAT|ENPP2|MYLK|BCL6
HALLMARK_ADIPOGENESIS	d__Bacteria|p__Proteobacteria|c__Gammaproteobacteria|o__Pseudomonadales|f__Pseudomonadaceae|g__Pseudomonas|s__Pseudomonas_fuscovaginae	MCCC1|MYLK|CMBL
HALLMARK_ESTROGEN_RESPONSE_EARLY	d__Bacteria|p__Proteobacteria|c__Gammaproteobacteria|o__Pseudomonadales|f__Pseudomonadaceae|g__Pseudomonas|s__Pseudomonas_fuscovaginae	MLPH|FAM102A|SLC22A5
HALLMARK_ESTROGEN_RESPONSE_LATE	d__Bacteria|p__Proteobacteria|c__Gammaproteobacteria|o__Pasteurellales|f__Pasteurellaceae|g__Haemophilus|s__Haemophilus_influenzae	KIF20A|PLK4|RNASEH2A
HALLMARK_ESTROGEN_RESPONSE_LATE	d__Bacteria|p__Proteobacteria|c__Gammaproteobacteria|o__Pseudomonadales|f__Pseudomonadaceae|g__Pseudomonas|s__Pseudomonas_fuscovaginae	DNAJC12|TSPAN13|SLC22A5|FAM102A|CACNA2D2
HALLMARK_ANDROGEN_RESPONSE	d__Bacteria|p__Firmicutes|c__Bacilli|o__Bacillales|f__Listeriaceae|g__Listeria|s__Listeria_fleischmannii	SEC24D|ITGAV|LIFR
HALLMARK_ANDROGEN_RESPONSE	d__Bacteria|p__Proteobacteria|c__Gammaproteobacteria|o__Pasteurellales|f__Pasteurellaceae|g__Haemophilus|s__Haemophilus_influenzae	RRP12|SEPP1|LIFR|PPAP2A|ARID5B|CDC14B|ADAMTS1|AKAP12
HALLMARK_ANDROGEN_RESPONSE	d__Bacteria|p__Proteobacteria|c__Gammaproteobacteria|o__Pseudomonadales|f__Pseudomonadaceae|g__Pseudomonas|s__Pseudomonas_fuscovaginae	BMPR1B|SORD|KRT19|SPDEF|SRF|CDC14B|RPS6KA3|CDK6
HALLMARK_MYOGENESIS	d__Bacteria|p__Firmicutes|c__Bacilli|o__Bacillales|f__Listeriaceae|g__Listeria|s__Listeria_fleischmannii	ADAM12|COL3A1|COL6A3|COL1A1
HALLMARK_PROTEIN_SECRETION	d__Bacteria|p__Firmicutes|c__Bacilli|o__Bacillales|f__Listeriaceae|g__Listeria|s__Listeria_fleischmannii	DST|CAV2|SEC24D
HALLMARK_PROTEIN_SECRETION	d__Bacteria|p__Proteobacteria|c__Gammaproteobacteria|o__Pasteurellales|f__Pasteurellaceae|g__Haemophilus|s__Haemophilus_influenzae	CLTC|ARF1|COG2|VAMP3|DST|CAV2|STX12|SSPN
HALLMARK_PROTEIN_SECRETION	d__Bacteria|p__Proteobacteria|c__Gammaproteobacteria|o__Pseudomonadales|f__Pseudomonadaceae|g__Pseudomonas|s__Pseudomonas_fuscovaginae	TSG101|KRT18|RPS6KA3
HALLMARK_INTERFERON_ALPHA_RESPONSE	d__Bacteria|p__Proteobacteria|c__Gammaproteobacteria|o__Pasteurellales|f__Pasteurellaceae|g__Haemophilus|s__Haemophilus_influenzae	ISG15|IRF7|ADAR|PARP9|LPAR6|TXNIP|SLC25A28|RIPK2
HALLMARK_APICAL_JUNCTION	d__Bacteria|p__Firmicutes|c__Bacilli|o__Bacillales|f__Listeriaceae|g__Listeria|s__Listeria_fleischmannii	THY1|CDH11|VCAN|FBN1|BMP1
HALLMARK_COMPLEMENT	d__Bacteria|p__Firmicutes|c__Bacilli|o__Bacillales|f__Listeriaceae|g__Listeria|s__Listeria_fleischmannii	MMP14|MMP13|FN1
HALLMARK_UNFOLDED_PROTEIN_RESPONSE	d__Bacteria|p__Firmicutes|c__Bacilli|o__Bacillales|f__Listeriaceae|g__Listeria|s__Listeria_fleischmannii	SEC31A|KDELR3|SHC1
HALLMARK_UNFOLDED_PROTEIN_RESPONSE	d__Bacteria|p__Proteobacteria|c__Betaproteobacteria|o__Neisseriales|f__Neisseriaceae|g__Neisseria|s__Neisseria_subflava	TATDN2|PDIA5
HALLMARK_UNFOLDED_PROTEIN_RESPONSE	d__Bacteria|p__Proteobacteria|c__Gammaproteobacteria|o__Pasteurellales|f__Pasteurellaceae|g__Haemophilus|s__Haemophilus_influenzae	HSPA5|SRPRB|CALR|SSR1|MTHFD2|LSM4|TARS|POP4|H2AFX|EIF4G1
HALLMARK_UNFOLDED_PROTEIN_RESPONSE	d__Bacteria|p__Proteobacteria|c__Gammaproteobacteria|o__Pseudomonadales|f__Pseudomonadaceae|g__Pseudomonas|s__Pseudomonas_fuscovaginae	XBP1|WFS1|CEBPB|SLC30A5|EXOC2
HALLMARK_PI3K_AKT_MTOR_SIGNALING	d__Bacteria|p__Proteobacteria|c__Gammaproteobacteria|o__Pasteurellales|f__Pasteurellaceae|g__Haemophilus|s__Haemophilus_influenzae	E2F1|CFL1|ARF1|CDK1|CLTC|CAB39L
HALLMARK_MTORC1_SIGNALING	d__Bacteria|p__Proteobacteria|c__Gammaproteobacteria|o__Pasteurellales|f__Pasteurellaceae|g__Haemophilus|s__Haemophilus_influenzae	MTHFD2|SLC7A11|AURKA|SQLE|CACYBP|RRM2|MCM2|RPN1|PLK1|EPRS|CDC25A|BUB1
HALLMARK_MTORC1_SIGNALING	d__Bacteria|p__Proteobacteria|c__Gammaproteobacteria|o__Pseudomonadales|f__Pseudomonadaceae|g__Pseudomonas|s__Pseudomonas_fuscovaginae	XBP1|NFIL3
HALLMARK_E2F_TARGETS	d__Bacteria|p__Proteobacteria|c__Gammaproteobacteria|o__Pasteurellales|f__Pasteurellaceae|g__Haemophilus|s__Haemophilus_influenzae	AURKA|BRCA2|CENPE|CKS2|GINS1|MCM2|MELK|PLK4|PRIM2|RAD51AP1|CDK1|BIRC5|CCNB2|RRM2|BUB1B|CHEK1|SMC4|MKI67|CDC20|PLK1|KIF2C|DLGAP5|CDC25A|TRIP13|HMMR|E2F8|MYBL2|RACGAP1|KPNA2|CDKN3|ATAD2|TK1|CDCA8|ESPL1|KIF4A|LMNB1|CDCA3|ASF1B|TIMELESS|HELLS|UBE2S|SPAG5|TACC3|KIF18B|SPC25|RNASEH2A|CENPM|DEPDC1|PTTG1|HMGB3|MTHFD2|DIAPH3|MXD3|CIT|HN1|SPC24
HALLMARK_MYC_TARGETS_V1	d__Bacteria|p__Proteobacteria|c__Gammaproteobacteria|o__Pasteurellales|f__Pasteurellaceae|g__Haemophilus|s__Haemophilus_influenzae	CCT3|MCM2|MCM6|CCT5|CCNA2|GSPT1|CSTF2|NCBP1|AIMP2|EPRS|KPNA2|SRPK1|MCM4|HDGF|CDC20|CDC45|TYMS
HALLMARK_MYC_TARGETS_V2	d__Bacteria|p__Proteobacteria|c__Gammaproteobacteria|o__Pasteurellales|f__Pasteurellaceae|g__Haemophilus|s__Haemophilus_influenzae	PLK4|AIMP2|RRP12|PLK1|MCM4
HALLMARK_EPITHELIAL_MESENCHYMAL_TRANSITION	d__Bacteria|p__Firmicutes|c__Bacilli|o__Bacillales|f__Listeriaceae|g__Listeria|s__Listeria_fleischmannii	COL3A1|COL5A2|COL5A1|COL1A1|COL6A3|COL1A2|VCAN|THBS2|FAP|POSTN|THY1|NID2|CDH11|LRRC15|CTHRC1|ADAM12
HALLMARK_INFLAMMATORY_RESPONSE	d__Bacteria|p__Firmicutes|c__Bacilli|o__Bacillales|f__Listeriaceae|g__Listeria|s__Listeria_fleischmannii	INHBA|TNFAIP6|MMP14
HALLMARK_XENOBIOTIC_METABOLISM	d__Bacteria|p__Firmicutes|c__Bacilli|o__Bacillales|f__Listeriaceae|g__Listeria|s__Listeria_fleischmannii	ALDH3A1|ATOH8
HALLMARK_XENOBIOTIC_METABOLISM	d__Bacteria|p__Proteobacteria|c__Gammaproteobacteria|o__Pasteurellales|f__Pasteurellaceae|g__Haemophilus|s__Haemophilus_influenzae	ADH1C|LCAT|CDO1|PDK4|MAOA|CAT|RBP4|GABARAPL1|CD36|TDO2|ADH5|PYCR1|HES6|PROS1|F10
HALLMARK_XENOBIOTIC_METABOLISM	d__Bacteria|p__Proteobacteria|c__Gammaproteobacteria|o__Pseudomonadales|f__Pseudomonadaceae|g__Pseudomonas|s__Pseudomonas_fuscovaginae	TMBIM6|ESR1|SAR1B|EPHA2|HSD17B2
HALLMARK_FATTY_ACID_METABOLISM	d__Bacteria|p__Proteobacteria|c__Gammaproteobacteria|o__Pasteurellales|f__Pasteurellaceae|g__Haemophilus|s__Haemophilus_influenzae	HADH|CA4|ADH1C|MAOA|CD36|TDO2|GABARAPL1|IL4I1
HALLMARK_FATTY_ACID_METABOLISM	d__Bacteria|p__Proteobacteria|c__Gammaproteobacteria|o__Pseudomonadales|f__Pseudomonadaceae|g__Pseudomonas|s__Pseudomonas_fuscovaginae	SLC22A5|CA6|ACSL4
HALLMARK_OXIDATIVE_PHOSPHORYLATION	d__Bacteria|p__Firmicutes|c__Bacilli|o__Bacillales|f__Bacillaceae|g__Bacillus|s__Bacillus_alcalophilus	ATP5E|UQCR10
HALLMARK_OXIDATIVE_PHOSPHORYLATION	d__Bacteria|p__Proteobacteria|c__Gammaproteobacteria|o__Pasteurellales|f__Pasteurellaceae|g__Haemophilus|s__Haemophilus_influenzae	NDUFB4|PDK4|MRPS12|ISCU
HALLMARK_OXIDATIVE_PHOSPHORYLATION	d__Bacteria|p__Proteobacteria|c__Gammaproteobacteria|o__Pseudomonadales|f__Pseudomonadaceae|g__Pseudomonas|s__Pseudomonas_fuscovaginae	NDUFA2|ATP6AP1|COX17|LDHB
HALLMARK_GLYCOLYSIS	d__Bacteria|p__Firmicutes|c__Bacilli|o__Bacillales|f__Listeriaceae|g__Listeria|s__Listeria_fleischmannii	VCAN|COL5A1
HALLMARK_REACTIVE_OXIGEN_SPECIES_PATHWAY	d__Bacteria|p__Proteobacteria|c__Gammaproteobacteria|o__Pasteurellales|f__Pasteurellaceae|g__Haemophilus|s__Haemophilus_influenzae	CAT|GPX3
HALLMARK_P53_PATHWAY	d__Bacteria|p__Firmicutes|c__Bacilli|o__Bacillales|f__Listeriaceae|g__Listeria|s__Listeria_fleischmannii	TGFB1|TP63|RAP2B|JAG2|ZNF365|F2R
HALLMARK_P53_PATHWAY	d__Bacteria|p__Proteobacteria|c__Gammaproteobacteria|o__Pasteurellales|f__Pasteurellaceae|g__Haemophilus|s__Haemophilus_influenzae	PHLDA3|TXNIP|BAK1|KLF4|PCNA|POLH|TP63|JAG2|JUN|SLC7A11|CD81|ISCU
HALLMARK_P53_PATHWAY	d__Bacteria|p__Proteobacteria|c__Gammaproteobacteria|o__Pseudomonadales|f__Pseudomonadaceae|g__Pseudomonas|s__Pseudomonas_fuscovaginae	CDKN2A|SLC19A2|NOTCH1|H2AFJ|WWP1|EPHA2|LDHB|ACVR1B|PTPN14|BAIAP2
HALLMARK_UV_RESPONSE_UP	d__Bacteria|p__Firmicutes|c__Bacilli|o__Bacillales|f__Listeriaceae|g__Listeria|s__Listeria_fleischmannii	MMP14|PTPRD
HALLMARK_UV_RESPONSE_DN	d__Bacteria|p__Firmicutes|c__Bacilli|o__Bacillales|f__Listeriaceae|g__Listeria|s__Listeria_fleischmannii	COL5A2|COL1A2|COL3A1|COL1A1
HALLMARK_ANGIOGENESIS	d__Bacteria|p__Firmicutes|c__Bacilli|o__Bacillales|f__Listeriaceae|g__Listeria|s__Listeria_fleischmannii	VCAN|POSTN|COL5A2|COL3A1
HALLMARK_HEME_METABOLISM	d__Bacteria|p__Proteobacteria|c__Gammaproteobacteria|o__Pasteurellales|f__Pasteurellaceae|g__Haemophilus|s__Haemophilus_influenzae	TAL1|EIF2AK1|BNIP3L|TNS1|HDGF|TFRC|CAT|E2F2|EZH1|SIDT2|GMPS|RBM5|P4HA2|SLC7A11
HALLMARK_HEME_METABOLISM	d__Bacteria|p__Proteobacteria|c__Gammaproteobacteria|o__Pseudomonadales|f__Pseudomonadaceae|g__Pseudomonas|s__Pseudomonas_fuscovaginae	EIF2AK1|MAP2K3|BCAM|PIGQ|SLC10A3
HALLMARK_COAGULATION	d__Bacteria|p__Firmicutes|c__Bacilli|o__Bacillales|f__Listeriaceae|g__Listeria|s__Listeria_fleischmannii	MMP14|MMP2|BMP1|MMP11|FN1|SPARC|CTSK|FBN1|COMP|HTRA1
HALLMARK_IL2_STAT5_SIGNALING	d__Bacteria|p__Firmicutes|c__Bacilli|o__Bacillales|f__Listeriaceae|g__Listeria|s__Listeria_fleischmannii	ADAM19|COL6A1
HALLMARK_BILE_ACID_METABOLISM	d__Bacteria|p__Proteobacteria|c__Gammaproteobacteria|o__Pasteurellales|f__Pasteurellaceae|g__Haemophilus|s__Haemophilus_influenzae	HSD17B6|ABCA9
HALLMARK_PEROXISOME	d__Bacteria|p__Proteobacteria|c__Gammaproteobacteria|o__Pasteurellales|f__Pasteurellaceae|g__Haemophilus|s__Haemophilus_influenzae	IDE|CAT
HALLMARK_PEROXISOME	d__Bacteria|p__Proteobacteria|c__Gammaproteobacteria|o__Pseudomonadales|f__Pseudomonadaceae|g__Pseudomonas|s__Pseudomonas_fuscovaginae	ACSL4|SOD2
HALLMARK_ALLOGRAFT_REJECTION	d__Bacteria|p__Firmicutes|c__Bacilli|o__Bacillales|f__Listeriaceae|g__Listeria|s__Listeria_fleischmannii	THY1|INHBA
HALLMARK_SPERMATOGENESIS	d__Bacteria|p__Proteobacteria|c__Gammaproteobacteria|o__Pasteurellales|f__Pasteurellaceae|g__Haemophilus|s__Haemophilus_influenzae	PHKG2|KIF2C|AURKA|CCNB2|CDKN3|NEK2|DBF4|NCAPH|BUB1|CDK1|GRM8|STRBP
HALLMARK_KRAS_SIGNALING_UP	d__Bacteria|p__Firmicutes|c__Bacilli|o__Bacillales|f__Listeriaceae|g__Listeria|s__Listeria_fleischmannii	INHBA|MMP11|ITGBL1
HALLMARK_KRAS_SIGNALING_DN	d__Bacteria|p__Firmicutes|c__Bacilli|o__Bacillales|f__Listeriaceae|g__Listeria|s__Listeria_fleischmannii	ENTPD7|COPZ2
HALLMARK_KRAS_SIGNALING_DN	d__Bacteria|p__Proteobacteria|c__Gammaproteobacteria|o__Pasteurellales|f__Pasteurellaceae|g__Haemophilus|s__Haemophilus_influenzae	DLK2|ENTPD7|NRIP2
HALLMARK_PANCREAS_BETA_CELLS	d__Bacteria|p__Firmicutes|c__Bacilli|o__Bacillales|f__Listeriaceae|g__Listeria|s__Listeria_fleischmannii	SRP9|FOXO1|PAK3
HALLMARK_PANCREAS_BETA_CELLS	d__Bacteria|p__Proteobacteria|c__Gammaproteobacteria|o__Pasteurellales|f__Pasteurellaceae|g__Haemophilus|s__Haemophilus_influenzae	FOXO1|AKT3|SRPRB|PAK3|LMO2
HALLMARK_PANCREAS_BETA_CELLS	d__Bacteria|p__Proteobacteria|c__Gammaproteobacteria|o__Pseudomonadales|f__Pseudomonadaceae|g__Pseudomonas|s__Pseudomonas_fuscovaginae	ABCC8|PAK3|SRP14
