# Supplementary material for: A comprehensive analysis of breast cancer microbiota and host gene expression
Source: PLoS One. 2017 Nov 30;12(11):e0188873. doi: 10.1371/journal.pone.0188873 (PMC5708741; doi:10.1371/journal.pone.0188873)
Supplement: S6 Table — Operational taxonomic units for 16S-rRNA sequencing analysis of fresh-frozen tissues samples corresponding with Mayo ER+ contributed TCGA breast cancer samples. The identification of Geobacillus spp. is resultant from a DNA spike–in for DNA enrichment in the NEBNext amplification. (TSV) [file pone.0188873.s011.tsv]

# Microbial read evidence from 16S r-RNA Sequencing
ID	Nadj.AR.A0U2	TCGA.AR.A0U2	TCGA.AR.A0TZ	TCGA.AR.A0TY	TCGA.AR.A1AN	TCGA.AR.A1AW	TCGA.AR.A0U3	control-MI-NTC	control-MQC-NTC
k__Bacteria(100);p__Firmicutes(100);c__Clostridia(100);o__Clostridiales(100);f__Lachnospiraceae(100);g__Roseburia(94.2);unclassified;	0	5	0	0	0	0	0	0	0
k__Bacteria(100);p__Bacteroidetes(100);c__Flavobacteriia(100);o__Flavobacteriales(100);f__Flavobacteriaceae(100);g__Capnocytophaga(100);unclassified;	18	0	0	0	0	0	0	0	0
k__Bacteria(98.3);p__Proteobacteria(88.2);c__Alphaproteobacteria(75.3);o__Rickettsiales(75.1);f__mitochondria(75.1);unclassified;unclassified;	7	0	0	0	4	8	2	0	0
k__Bacteria(100);p__Proteobacteria(100);c__Gammaproteobacteria(100);o__Enterobacteriales(100);f__Enterobacteriaceae(100);g__Erwinia(71.1);s__Erwinia_toletana(29.6);	1	1	0	0	0	0	0	0	0
k__Bacteria(100);p__Firmicutes(100);c__Bacilli(100);o__Bacillales(100);f__Bacillaceae(100);g__Bacillus(96.3);s__Bacillus_trypoxylicola(85.2);	0	0	0	0	0	0	0	0	0
k__Bacteria(92);p__Proteobacteria(64.7);c__Alphaproteobacteria(48);o__Rickettsiales(46.1);f__mitochondria(45.6);unclassified;unclassified;	0	0	0	1	0	5	3	0	0
k__Bacteria(100);p__Firmicutes(100);c__Bacilli(100);o__Lactobacillales(100);f__Lactobacillaceae(100);g__Lactobacillus(100);s__Lactobacillus_iners(100);	9	0	0	0	5	0	0	0	0
k__Bacteria(100);p__Firmicutes(100);c__Clostridia(100);o__Clostridiales(100);f__Lachnospiraceae(100);g__Coprococcus(48.6);unclassified;	0	0	6	0	0	0	0	0	0
k__Bacteria(100);p__Firmicutes(100);c__Clostridia(99.9);o__Clostridiales(99.9);f__Veillonellaceae(99.9);g__Veillonella(96.5);s__Veillonella_dispar(88.5);	10	0	0	0	0	0	0	0	0
k__Bacteria(100);p__Proteobacteria(100);c__Betaproteobacteria(100);o__Burkholderiales(100);f__Comamonadaceae(100);g__Pelomonas(62.4);s__Pelomonas_puraquae(59.7);	0	0	0	0	4	0	0	0	0
k__Bacteria(100);p__Firmicutes(100);c__Bacilli(100);o__Lactobacillales(100);f__Streptococcaceae(100);g__Streptococcus(100);s__Streptococcus_infantis(100);	0	0	5	0	5	0	0	0	0
k__Bacteria(100);p__Firmicutes(100);c__Bacilli(100);o__Lactobacillales(100);f__Streptococcaceae(100);g__Lactococcus(100);unclassified;	7	0	0	0	0	0	0	0	0
k__Bacteria(100);p__Actinobacteria(100);c__Actinobacteria(100);o__Actinomycetales(100);f__Propionibacteriaceae(100);g__Propionibacterium(100);s__Propionibacterium_acnes(100);	50	23	5	7	0	3	0	0	0
k__Bacteria(100);p__Bacteroidetes(98.7);c__Bacteroidia(98.7);o__Bacteroidales(98.7);f__Bacteroidaceae(98.4);g__Bacteroides(98.4);s__Bacteroides_coprosuis(48.7);	0	0	0	1	0	0	0	0	0
k__Bacteria(100);p__Firmicutes(100);c__Bacilli(100);o__Bacillales(100);f__Staphylococcaceae(100);g__Staphylococcus(100);s__Staphylococcus_epidermidis(68.1);	64	0	0	0	0	2	0	0	0
k__Bacteria(100);p__Proteobacteria(100);c__Gammaproteobacteria(100);o__Enterobacteriales(100);f__Enterobacteriaceae(100);g__Gluconacetobacter(67.4);unclassified;	1002	238	263	120	72	93	19	0	0
k__Bacteria(100);p__Proteobacteria(100);c__Alphaproteobacteria(100);o__Sphingomonadales(100);f__Sphingomonadaceae(99.2);g__Sphingomonas(96.6);unclassified;	3	1	4	0	0	0	7	0	0
k__Bacteria(100);p__Firmicutes(100);c__Bacilli(100);o__Lactobacillales(100);f__Lactobacillaceae(100);g__Lactobacillus(100);s__Lactobacillus_helveticus(94.1);	0	0	3	0	0	0	0	0	0
k__Bacteria(100);p__Bacteroidetes(100);c__Bacteroidia(100);o__Bacteroidales(100);f__Bacteroidaceae(100);g__Bacteroides(100);s__Bacteroides_ovatus(100);	0	0	0	1	5	0	0	0	0
k__Bacteria(100);p__Proteobacteria(100);c__Gammaproteobacteria(100);o__Pseudomonadales(100);f__Pseudomonadaceae(100);g__Pseudomonas(99.9);s__Pseudomonas_veronii(81.9);	963	170	195	108	73	71	10	0	0
k__Bacteria(100);p__Proteobacteria(100);c__Gammaproteobacteria(100);o__Pasteurellales(100);f__Pasteurellaceae(100);g__Haemophilus(100);s__Haemophilus_parainfluenzae(100);	0	0	3	0	0	0	0	0	0
k__Bacteria(100);p__Bacteroidetes(100);c__Bacteroidia(100);o__Bacteroidales(100);f__Bacteroidaceae(100);g__Bacteroides(100);s__Bacteroides_uniformis(99.9);	0	0	1	0	0	0	0	0	0
k__Bacteria(100);p__Bacteroidetes(100);c__Bacteroidia(100);o__Bacteroidales(100);f__Bacteroidaceae(100);g__Bacteroides(100);unclassified;	0	0	1	0	0	0	0	0	0
k__Bacteria(100);p__Proteobacteria(100);c__Gammaproteobacteria(100);o__Pseudomonadales(100);f__Moraxellaceae(100);g__Acinetobacter(100);s__Acinetobacter_johnsonii(92.2);	12	0	0	0	1	0	0	0	0
k__Bacteria(100);p__Proteobacteria(100);c__Gammaproteobacteria(100);o__Pseudomonadales(100);f__Moraxellaceae(100);g__Acinetobacter(100);s__Acinetobacter_lwoffii(100);	0	7	0	0	0	0	0	0	0
k__Bacteria(100);p__Firmicutes(100);c__Bacilli(100);o__Lactobacillales(100);f__Streptococcaceae(100);g__Streptococcus(100);s__Streptococcus_alactolyticus(90.7);	0	3	3	0	0	0	0	0	0
k__Bacteria(100);p__Proteobacteria(100);c__Gammaproteobacteria(100);o__Pseudomonadales(100);f__Pseudomonadaceae(100);g__Pseudomonas(97.3);s__Pseudomonas_stutzeri(51);	14	0	0	5	0	0	0	0	0
k__Bacteria(100);p__Proteobacteria(100);c__Betaproteobacteria(100);o__Burkholderiales(100);f__Comamonadaceae(100);g__Aquabacterium(66.5);unclassified;	1	0	0	0	0	0	0	0	0
k__Bacteria(100);p__Proteobacteria(100);c__Alphaproteobacteria(100);o__Rhizobiales(100);f__Rhizobiaceae(100);g__Agrobacterium(97.2);unclassified;	5	4	0	0	0	0	0	0	10
k__Bacteria(100);p__Firmicutes(100);c__Bacilli(100);o__Bacillales(100);f__Bacillaceae(100);g__Geobacillus(100);s__Geobacillus_vulcani(100);	8	4	4	7	1	5	2	14	10
k__Bacteria(100);p__Bacteroidetes(100);c__Bacteroidia(100);o__Bacteroidales(100);f__Porphyromonadaceae(100);g__Porphyromonas(100);unclassified;	10	0	0	0	0	0	0	0	0
