# Supplementary material for: A comprehensive analysis of breast cancer microbiota and host gene expression
Source: PLoS One. 2017 Nov 30;12(11):e0188873. doi: 10.1371/journal.pone.0188873 (PMC5708741; doi:10.1371/journal.pone.0188873)
Supplement: S7 Table — Fresh frozen tissue samples from six Mayo Clinic ER+ samples submitted toTCGA were subsequently analyzed with 16S-rRNA gene sequencing for their microbial content. Read evidence for 30 OTU’s (31 with the identification of Geobacillus vulcani amplification material) were identified, with 18 (60.%) characterized to the species level. Ten of the eighteen (55.6%) characterized species were confirmed with the mRNA sequencing data. (TSV) [file pone.0188873.s012.tsv]

# Microbial read evidence of species indentified concordantly by the two sequencing technologies
OTU	mRNA Reads_Luminal_TCGA.AR.A0U2	mRNA Reads_Luminal_TCGA.AR.A0TZ	mRNA Reads_Luminal_TCGA.AR.A0TY	mRNA Reads_Luminal_TCGA.AR.A1AN	mRNA Reads_Luminal_TCGA.AR.A1AW	mRNA Reads_Luminal_TCGA.AR.A0U3	16S Reads_TCGA.AR.A0U2	16S Reads_TCGA.AR.A0TZ	16S Reads_TCGA.AR.A0TY	16S Reads_TCGA.AR.A1AN	16S Reads_TCGA.AR.A1AW	16S Reads_TCGA.AR.A0U3
d__Bacteria|p__Firmicutes|c__Bacilli|o__Lactobacillales|f__Lactobacillaceae|g__Lactobacillus|s__Lactobacillus_iners	0	0	3	5	2	0	0	0	0	5	0	0
d__Bacteria|p__Firmicutes|c__Bacilli|o__Lactobacillales|f__Streptococcaceae|g__Streptococcus|s__Streptococcus_infantis	2	2	2	2	0	0	0	5	0	5	0	0
d__Bacteria|p__Actinobacteria|c__Actinobacteria|o__Actinomycetales|f__Propionibacteriaceae|g__Propionibacterium|s__Propionibacterium_acnes	33	45	189	142	106	26	23	5	7	0	3	0
d__Bacteria|p__Firmicutes|c__Bacilli|o__Bacillales|f__Staphylococcaceae|g__Staphylococcus|s__Staphylococcus_epidermidis	10	0	13	27	15	6	0	0	0	0	2	0
d__Bacteria|p__Firmicutes|c__Bacilli|o__Lactobacillales|f__Lactobacillaceae|g__Lactobacillus|s__Lactobacillus_helveticus	0	0	0	0	0	0	0	3	0	0	0	0
d__Bacteria|p__Proteobacteria|c__Gammaproteobacteria|o__Pseudomonadales|f__Pseudomonadaceae|g__Pseudomonas|s__Pseudomonas_veronii	0	2	3	3	0	0	170	195	108	73	71	10
d__Bacteria|p__Proteobacteria|c__Gammaproteobacteria|o__Pasteurellales|f__Pasteurellaceae|g__Haemophilus|s__Haemophilus_parainfluenzae	1	0	4	3	0	2	0	3	0	0	0	0
d__Bacteria|p__Proteobacteria|c__Gammaproteobacteria|o__Pseudomonadales|f__Moraxellaceae|g__Acinetobacter|s__Acinetobacter_johnsonii	20	9	22	5	5	6	0	0	0	1	0	0
d__Bacteria|p__Proteobacteria|c__Gammaproteobacteria|o__Pseudomonadales|f__Moraxellaceae|g__Acinetobacter|s__Acinetobacter_lwoffii	11	14	971	9	6	15	7	0	0	0	0	0
d__Bacteria|p__Proteobacteria|c__Gammaproteobacteria|o__Pseudomonadales|f__Pseudomonadaceae|g__Pseudomonas|s__Pseudomonas_stutzeri	11	55	36	10	4	3	0	0	5	0	0	0
